# Supplementary material for: Recurrent event survival analysis predicts future risk of hospitalization in patients with paroxysmal and persistent atrial fibrillation
Source: PLoS One. 2019 Jun 7;14(6):e0217983. doi: 10.1371/journal.pone.0217983 (PMC6555511; doi:10.1371/journal.pone.0217983)
Supplement: S1 File — (XLSX) [file pone.0217983.s001.xlsx]

## Sheet: Sheet 1
Patient ID	AFtype	event.type	start	diff.time	end	hosp.duration	gender	nonAF.hosp	alcohol	tobacco	hypertension	heart.fail	heart.valv.dis	isch.heart.dis	hyperthyroidism	diabetes	copd	renal.dis	agebis	ageter	alcoholbis	hosplag	event	ageM	number	diff.timelag	numbercl	numberclFin	numberclFin2	terminal	Antiarrhythmic	Rytmonorm	Tambocor	Cordarone	Sotalol
1	persistent	endpoint	0	1675	1675	0	male	0	6-10	never	yes	no	yes	yes	no	yes	no	no	(60,90]	(64,90]	5+	0	FALSE	8.33667	0	0	0	0	0	0	0	0	0	0	0
2	paroxysmal	PermAF	0	135	135	0	female	0	0-5	never	yes	no	no	no	no	no	no	no	(0,60]	(54,64]	0-5	0	FALSE	1.33667	0	0	0	0	0	1	0	0	0	0	0
3	persistent	PermAF	0	235	235	0	male	0	0-5	never	yes	no	no	no	no	no	no	no	(0,60]	(0,54]	0-5	0	FALSE	-12.6633	0	0	0	0	0	1	0	0	0	0	0
4	paroxysmal	Atrieflimren	0	516	516	1	male	0	0-5	never	yes	no	no	no	no	no	yes	no	(0,60]	(0,54]	0-5	0	TRUE	-20.6633	0	0	0	0	0	0	0	0	0	0	0
4	paroxysmal	DCKonvertering	516	618	1134	1	male	0	0-5	never	yes	no	no	no	no	no	yes	no	(0,60]	(0,54]	0-5	1	TRUE	-20.6633	1	516	1	1	1	0	0	0	0	0	0
4	paroxysmal	Atrieflimren	1134	96	1230	1	male	0	0-5	never	yes	no	no	no	no	no	yes	no	(0,60]	(0,54]	0-5	1	TRUE	-20.6633	2	618	2	2+	2	0	0	0	0	0	0
4	paroxysmal	Atrieflimren	1230	379	1609	1	male	0	0-5	never	yes	no	no	no	no	no	yes	no	(0,60]	(0,54]	0-5	1	TRUE	-20.6633	3	96	3	2+	3+	0	0	0	0	0	0
4	paroxysmal	endpoint	1609	163	1772	0	male	0	0-5	never	yes	no	no	no	no	no	yes	no	(0,60]	(0,54]	0-5	1	FALSE	-20.6633	4	379	4	2+	3+	0	0	0	0	0	0
5	persistent	Atrieflimren	0	517	517	1	male	2	20+	ex.smoker	no	no	no	no	no	no	no	no	(60,90]	(64,90]	5+	0	TRUE	10.3367	0	0	0	0	0	0	0	0	0	0	0
5	persistent	Atrieflimren	517	38	555	1	male	2	20+	ex.smoker	no	no	no	no	no	no	no	no	(60,90]	(64,90]	5+	1	TRUE	10.3367	1	517	1	1	1	0	0	0	0	0	0
5	persistent	Atrieflimren	555	2	557	2	male	2	20+	ex.smoker	no	no	no	no	no	no	no	no	(60,90]	(64,90]	5+	1	TRUE	10.3367	2	38	2	2+	2	0	0	0	0	0	0
5	persistent	Atrieflimren	557	1	558	1	male	2	20+	ex.smoker	no	no	no	no	no	no	no	no	(60,90]	(64,90]	5+	2	TRUE	10.3367	3	2	3	2+	3+	0	0	0	0	0	0
5	persistent	Atrieflimren	558	112	670	2	male	2	20+	ex.smoker	no	no	no	no	no	no	no	no	(60,90]	(64,90]	5+	1	TRUE	10.3367	4	1	4	2+	3+	0	0	0	0	0	0
5	persistent	Atrieflimren	670	641	1311	1	male	2	20+	ex.smoker	no	no	no	no	no	no	no	no	(60,90]	(64,90]	5+	2	TRUE	10.3367	5	112	5+	2+	3+	0	0	0	0	0	0
5	persistent	Atrieflimren	1311	34	1345	1	male	2	20+	ex.smoker	no	no	no	no	no	no	no	no	(60,90]	(64,90]	5+	1	TRUE	10.3367	6	641	5+	2+	3+	0	0	0	0	0	0
5	persistent	endpoint	1345	317	1662	0	male	2	20+	ex.smoker	no	no	no	no	no	no	no	no	(60,90]	(64,90]	5+	1	FALSE	10.3367	7	34	5+	2+	3+	0	0	0	0	0	0
6	paroxysmal	Death	0	191	191	0	male	2	0-5	ex.smoker	no	yes	no	yes	no	no	no	no	(60,90]	(64,90]	0-5	0	FALSE	26.3367	0	0	0	0	0	1	1	0	1	0	0
7	persistent	PermAF	0	114	114	0	male	1		never	no	yes	no	yes	no	no	no	no	(60,90]	(64,90]		0	FALSE	23.3367	0	0	0	0	0	1	0	0	0	0	0
8	persistent	endpoint	0	1671	1671	0	female	1	11-15	never	no	no	no	no	no	no	no	no	(60,90]	(64,90]	5+	0	FALSE	17.3367	0	0	0	0	0	0	0	0	0	0	0
9	persistent	endpoint	0	1773	1773	0	male	0	20+	smoking	yes	no	no	no	no	yes	no	no	(60,90]	(64,90]	5+	0	FALSE	10.3367	0	0	0	0	0	0	0	0	0	0	0
10	paroxysmal	endpoint	0	1804	1804	0	male	0		ex.smoker	yes	no	no	no	no	no	no	no	(60,90]	(64,90]		0	FALSE	9.33667	0	0	0	0	0	0	0	0	0	0	0
11	paroxysmal	endpoint	0	1717	1717	0	male	0	0-5	never	no	no	no	no	no	no	no	no	(0,60]	(0,54]	0-5	0	FALSE	-29.6633	0	0	0	0	0	0	1	1	0	0	0
12	paroxysmal	Atrieflimren	0	7	7	1	male	0	0-5	never	yes	no	no	no	no	no	no	no	(0,60]	(0,54]	0-5	0	TRUE	-9.66333	0	0	0	0	0	0	0	0	0	0	0
12	paroxysmal	endpoint	7	1268	1275	0	male	0	0-5	never	yes	no	no	no	no	no	no	no	(0,60]	(0,54]	0-5	1	FALSE	-9.66333	1	7	1	1	1	0	0	0	0	0	0
13	paroxysmal	Atrieflimren	0	912	912	1	male	0	0-5	ex.smoker	yes	no	no	yes	no	no	no	no	(60,90]	(54,64]	0-5	0	TRUE	3.33667	0	0	0	0	0	0	0	0	0	0	0
13	paroxysmal	endpoint	912	674	1586	0	male	0	0-5	ex.smoker	yes	no	no	yes	no	no	no	no	(60,90]	(54,64]	0-5	1	FALSE	3.33667	1	912	1	1	1	0	0	0	0	0	0
14	persistent	endpoint	0	1591	1591	0	male	0	0-5	never	yes	no	no	no	no	no	no	no	(60,90]	(64,90]	0-5	0	FALSE	6.33667	0	0	0	0	0	0	0	0	0	0	0
15	paroxysmal	Atrieflimren	0	89	89	6	female	1	0-5	never	yes	yes	no	yes	no	no	no	no	(60,90]	(64,90]	0-5	0	TRUE	18.3367	0	0	0	0	0	0	0	0	0	0	0
15	paroxysmal	Atrieflimren	89	384	473	14	female	1	0-5	never	yes	yes	no	yes	no	no	no	no	(60,90]	(64,90]	0-5	6	TRUE	18.3367	1	89	1	1	1	0	0	0	0	0	0
15	paroxysmal	Atrieflimren	473	216	689	4	female	1	0-5	never	yes	yes	no	yes	no	no	no	no	(60,90]	(64,90]	0-5	14	TRUE	18.3367	2	384	2	2+	2	0	0	0	0	0	0
15	paroxysmal	Death	689	126	815	0	female	1	0-5	never	yes	yes	no	yes	no	no	no	no	(60,90]	(64,90]	0-5	4	FALSE	18.3367	3	216	3	2+	3+	1	0	0	0	0	0
16	paroxysmal	endpoint	0	1241	1241	0	male	0	0-5	never	no	no	no	no	no	no	no	no	(0,60]	(0,54]	0-5	0	FALSE	-8.66333	0	0	0	0	0	0	0	0	0	0	0
17	persistent	Atrieflimren	0	111	111	4	male	2	6-10	smoking	yes	no	no	no	no	no	no	no	(0,60]	(0,54]	5+	0	TRUE	-15.6633	0	0	0	0	0	0	0	0	0	0	0
17	persistent	Atrieflimren	111	90	201	2	male	2	6-10	smoking	yes	no	no	no	no	no	no	no	(0,60]	(0,54]	5+	4	TRUE	-15.6633	1	111	1	1	1	0	0	0	0	0	0
17	persistent	DCKonvertering	201	325	526	1	male	2	6-10	smoking	yes	no	no	no	no	no	no	no	(0,60]	(0,54]	5+	2	TRUE	-15.6633	2	90	2	2+	2	0	0	0	0	0	0
17	persistent	DCKonvertering	526	1	527	7	male	2	6-10	smoking	yes	no	no	no	no	no	no	no	(0,60]	(0,54]	5+	1	TRUE	-15.6633	3	325	3	2+	3+	0	0	0	0	0	0
17	persistent	endpoint	527	701	1228	0	male	2	6-10	smoking	yes	no	no	no	no	no	no	no	(0,60]	(0,54]	5+	7	FALSE	-15.6633	4	1	4	2+	3+	0	0	0	0	0	0
18	paroxysmal	Atrieflimren	0	861	861	1	female	0	6-10	ex.smoker	no	no	no	yes	no	no	no	no	(0,60]	(0,54]	5+	0	TRUE	-8.66333	0	0	0	0	0	0	0	0	0	0	0
18	paroxysmal	DCKonvertering	861	139	1000	1	female	0	6-10	ex.smoker	no	no	no	yes	no	no	no	no	(0,60]	(0,54]	5+	1	TRUE	-8.66333	1	861	1	1	1	0	0	0	0	0	0
18	paroxysmal	PermAF	1000	215	1215	0	female	0	6-10	ex.smoker	no	no	no	yes	no	no	no	no	(0,60]	(0,54]	5+	1	FALSE	-8.66333	2	139	2	2+	2	1	0	0	0	0	0
19	persistent	DCKonvertering	0	1	1	1	male	0	0-5	smoking	no	no	no	no	no	no	no	no	(0,60]	(0,54]	0-5	0	TRUE	-12.6633	0	0	0	0	0	0	0	0	0	0	0
19	persistent	Death	1	71	72	0	male	0	0-5	smoking	no	no	no	no	no	no	no	no	(0,60]	(0,54]	0-5	1	FALSE	-12.6633	1	1	1	1	1	1	0	0	0	0	0
20	persistent	endpoint	0	1645	1645	0	male	0	20+	ex.smoker	yes	yes	no	yes	no	no	no	no	(60,90]	(64,90]	5+	0	FALSE	7.33667	0	0	0	0	0	0	0	0	0	0	0
21	persistent	Atrieflimren	0	974	974	1	male	0	20+	smoking	yes	no	no	yes	no	no	no	no	(60,90]	(64,90]	5+	0	TRUE	7.33667	0	0	0	0	0	0	0	0	0	0	0
21	persistent	endpoint	974	453	1427	0	male	0	20+	smoking	yes	no	no	yes	no	no	no	no	(60,90]	(64,90]	5+	1	FALSE	7.33667	1	974	1	1	1	0	0	0	0	0	0
22	persistent	DCKonvertering	0	1150	1150	2	female	1	11-15	ex.smoker	no	no	no	no	no	no	no	no	(60,90]	(64,90]	5+	0	TRUE	9.33667	0	0	0	0	0	0	1	1	0	0	0
22	persistent	DCKonvertering	1150	0	1150.5	1	female	1	11-15	ex.smoker	no	no	no	no	no	no	no	no	(60,90]	(64,90]	5+	2	TRUE	9.33667	1	1150	1	1	1	0	1	1	0	0	0
22	persistent	Atrieflimren	1150.5	0	1151	2	female	1	11-15	ex.smoker	no	no	no	no	no	no	no	no	(60,90]	(64,90]	5+	1	TRUE	9.33667	2	0	2	2+	2	0	1	1	0	0	0
22	persistent	Atrieflimren	1151	6	1156	1	female	1	11-15	ex.smoker	no	no	no	no	no	no	no	no	(60,90]	(64,90]	5+	2	TRUE	9.33667	3	0	3	2+	3+	0	1	1	0	0	0
22	persistent	Atrieflimren	1156	12	1168	2	female	1	11-15	ex.smoker	no	no	no	no	no	no	no	no	(60,90]	(64,90]	5+	1	TRUE	9.33667	4	6	4	2+	3+	0	1	1	0	0	0
22	persistent	endpoint	1168	512	1680	0	female	1	11-15	ex.smoker	no	no	no	no	no	no	no	no	(60,90]	(64,90]	5+	2	FALSE	9.33667	5	12	5+	2+	3+	0	1	1	0	0	0
23	persistent	endpoint	0	1634	1634	0	female	0	0-5	ex.smoker	no	no	no	no	no	no	no	no	(60,90]	(54,64]	0-5	0	FALSE	3.33667	0	0	0	0	0	0	0	0	0	0	0
24	persistent	DCKonvertering	0	526	526	1	female	3	0-5	smoking	no	no	no	no	no	no	no	no	(0,60]	(0,54]	0-5	0	TRUE	-11.6633	0	0	0	0	0	0	0	0	0	0	0
24	persistent	DCKonvertering	526	1	527	1	female	3	0-5	smoking	no	no	no	no	no	no	no	no	(0,60]	(0,54]	0-5	1	TRUE	-11.6633	1	526	1	1	1	0	0	0	0	0	0
24	persistent	Atrieflimren	527	268	795	1	female	3	0-5	smoking	no	no	no	no	no	no	no	no	(0,60]	(0,54]	0-5	1	TRUE	-11.6633	2	1	2	2+	2	0	0	0	0	0	0
24	persistent	Atrieflimren	795	29	824	6	female	3	0-5	smoking	no	no	no	no	no	no	no	no	(0,60]	(0,54]	0-5	1	TRUE	-11.6633	3	268	3	2+	3+	0	0	0	0	0	0
24	persistent	Atrieflimren	824	60	884	1	female	3	0-5	smoking	no	no	no	no	no	no	no	no	(0,60]	(0,54]	0-5	6	TRUE	-11.6633	4	29	4	2+	3+	0	0	0	0	0	0
24	persistent	Atrieflimren	884	136	1020	1	female	3	0-5	smoking	no	no	no	no	no	no	no	no	(0,60]	(0,54]	0-5	1	TRUE	-11.6633	5	60	5+	2+	3+	0	0	0	0	0	0
24	persistent	DCKonvertering	1020	461	1481	1	female	3	0-5	smoking	no	no	no	no	no	no	no	no	(0,60]	(0,54]	0-5	1	TRUE	-11.6633	6	136	5+	2+	3+	0	0	0	0	0	0
24	persistent	endpoint	1481	98	1579	0	female	3	0-5	smoking	no	no	no	no	no	no	no	no	(0,60]	(0,54]	0-5	1	FALSE	-11.6633	7	461	5+	2+	3+	0	0	0	0	0	0
25	persistent	PermAF	0	540	540	0	female	0	0-5	ex.smoker	yes	no	no	no	no	no	no	no	(60,90]	(64,90]	0-5	0	FALSE	12.3367	0	0	0	0	0	1	0	0	0	0	0
26	persistent	DCKonvertering	0	208	208	1	male	1	0-5	never	no	no	no	no	no	no	no	no	(0,60]	(0,54]	0-5	0	TRUE	-4.66333	0	0	0	0	0	0	0	0	0	0	0
26	persistent	DCKonvertering	208	20	228	1	male	1	0-5	never	no	no	no	no	no	no	no	no	(0,60]	(0,54]	0-5	1	TRUE	-4.66333	1	208	1	1	1	0	0	0	0	0	0
26	persistent	DCKonvertering	228	195	423	1	male	1	0-5	never	no	no	no	no	no	no	no	no	(0,60]	(0,54]	0-5	1	TRUE	-4.66333	2	20	2	2+	2	0	0	0	0	0	0
26	persistent	DCKonvertering	423	62	485	3	male	1	0-5	never	no	no	no	no	no	no	no	no	(0,60]	(0,54]	0-5	1	TRUE	-4.66333	3	195	3	2+	3+	0	0	0	0	0	0
26	persistent	DCKonvertering	485	4	489	1	male	1	0-5	never	no	no	no	no	no	no	no	no	(0,60]	(0,54]	0-5	3	TRUE	-4.66333	4	62	4	2+	3+	0	0	0	0	0	0
26	persistent	DCKonvertering	489	141	630	1	male	1	0-5	never	no	no	no	no	no	no	no	no	(0,60]	(0,54]	0-5	1	TRUE	-4.66333	5	4	5+	2+	3+	0	0	0	0	0	0
26	persistent	DCKonvertering	630	111	741	1	male	1	0-5	never	no	no	no	no	no	no	no	no	(0,60]	(0,54]	0-5	1	TRUE	-4.66333	6	141	5+	2+	3+	0	0	0	0	0	0
26	persistent	DCKonvertering	741	388	1129	1	male	1	0-5	never	no	no	no	no	no	no	no	no	(0,60]	(0,54]	0-5	1	TRUE	-4.66333	7	111	5+	2+	3+	0	0	0	0	0	0
26	persistent	PermAF	1129	190	1319	0	male	1	0-5	never	no	no	no	no	no	no	no	no	(0,60]	(0,54]	0-5	1	FALSE	-4.66333	8	388	5+	2+	3+	1	0	0	0	0	0
27	paroxysmal	endpoint	0	1445	1445	0	male	0	6-10	never	no	no	no	no	no	no	no	no	(0,60]	(0,54]	5+	0	FALSE	-11.6633	0	0	0	0	0	0	0	0	0	0	0
28	persistent	DCKonvertering	0	237	237	1	male	0	0-5	smoking	yes	no	no	no	no	no	no	no	(60,90]	(54,64]	0-5	0	TRUE	4.33667	0	0	0	0	0	0	0	0	0	0	0
28	persistent	endpoint	237	1249	1486	0	male	0	0-5	smoking	yes	no	no	no	no	no	no	no	(60,90]	(54,64]	0-5	1	FALSE	4.33667	1	237	1	1	1	0	0	0	0	0	0
29	persistent	DCKonvertering	0	43	43	1	male	0	20+	never	yes	no	no	no	no	no	no	no	(60,90]	(54,64]	5+	0	TRUE	5.33667	0	0	0	0	0	0	0	0	0	0	0
29	persistent	PermAF	43	515	558	0	male	0	20+	never	yes	no	no	no	no	no	no	no	(60,90]	(54,64]	5+	1	FALSE	5.33667	1	43	1	1	1	1	0	0	0	0	0
30	persistent	Atrieflimren	0	230	230	1	female	4	0-5	never	no	no	yes	no	no	no	no	no	(60,90]	(54,64]	0-5	0	TRUE	5.33667	0	0	0	0	0	0	0	0	0	0	0
30	persistent	Atrieflimren	230	68	298	1	female	4	0-5	never	no	no	yes	no	no	no	no	no	(60,90]	(54,64]	0-5	1	TRUE	5.33667	1	230	1	1	1	0	0	0	0	0	0
30	persistent	Atrieflimren	298	26	324	1	female	4	0-5	never	no	no	yes	no	no	no	no	no	(60,90]	(54,64]	0-5	1	TRUE	5.33667	2	68	2	2+	2	0	0	0	0	0	0
30	persistent	Atrieflimren	324	3	327	3	female	4	0-5	never	no	no	yes	no	no	no	no	no	(60,90]	(54,64]	0-5	1	TRUE	5.33667	3	26	3	2+	3+	0	0	0	0	0	0
30	persistent	Atrieflimren	327	9	336	1	female	4	0-5	never	no	no	yes	no	no	no	no	no	(60,90]	(54,64]	0-5	3	TRUE	5.33667	4	3	4	2+	3+	0	0	0	0	0	0
30	persistent	Atrieflimren	336	360	696	6	female	4	0-5	never	no	no	yes	no	no	no	no	no	(60,90]	(54,64]	0-5	1	TRUE	5.33667	5	9	5+	2+	3+	0	0	0	0	0	0
30	persistent	DCKonvertering	696	38	734	4	female	4	0-5	never	no	no	yes	no	no	no	no	no	(60,90]	(54,64]	0-5	6	TRUE	5.33667	6	360	5+	2+	3+	0	0	0	0	0	0
30	persistent	endpoint	734	849	1583	0	female	4	0-5	never	no	no	yes	no	no	no	no	no	(60,90]	(54,64]	0-5	4	FALSE	5.33667	7	38	5+	2+	3+	0	0	0	0	0	0
31	persistent	Death	0	586	586	0	male	0	6-10	never	yes	no	no	no	no	no	no	no	(60,90]	(54,64]	5+	0	FALSE	5.33667	0	0	0	0	0	1	0	0	0	0	0
32	persistent	Atrieflimren	0	61	61	1	female	0	0-5	never	no	no	no	no	no	no	no	no	(0,60]	(0,54]	0-5	0	TRUE	-10.6633	0	0	0	0	0	0	0	0	0	0	0
32	persistent	Atrieflimren	61	759	820	1	female	0	0-5	never	no	no	no	no	no	no	no	no	(0,60]	(0,54]	0-5	1	TRUE	-10.6633	1	61	1	1	1	0	0	0	0	0	0
32	persistent	endpoint	820	791	1611	0	female	0	0-5	never	no	no	no	no	no	no	no	no	(0,60]	(0,54]	0-5	1	FALSE	-10.6633	2	759	2	2+	2	0	0	0	0	0	0
33	persistent	DCKonvertering	0	191	191	2	male	0			yes	no	no	no	no	no	no	no	(60,90]	(64,90]		0	TRUE	7.33667	0	0	0	0	0	0	0	0	0	0	0
33	persistent	DCKonvertering	191	332	523	2	male	0			yes	no	no	no	no	no	no	no	(60,90]	(64,90]		2	TRUE	7.33667	1	191	1	1	1	0	0	0	0	0	0
33	persistent	DCKonvertering	523	288	811	1	male	0			yes	no	no	no	no	no	no	no	(60,90]	(64,90]		2	TRUE	7.33667	2	332	2	2+	2	0	0	0	0	0	0
33	persistent	DCKonvertering	811	275	1086	2	male	0			yes	no	no	no	no	no	no	no	(60,90]	(64,90]		1	TRUE	7.33667	3	288	3	2+	3+	0	0	0	0	0	0
33	persistent	DCKonvertering	1086	210	1296	1	male	0			yes	no	no	no	no	no	no	no	(60,90]	(64,90]		2	TRUE	7.33667	4	275	4	2+	3+	0	0	0	0	0	0
33	persistent	endpoint	1296	59	1355	0	male	0			yes	no	no	no	no	no	no	no	(60,90]	(64,90]		1	FALSE	7.33667	5	210	5+	2+	3+	0	0	0	0	0	0
34	persistent	Atrieflimren	0	215	215	1	female	1	6-10	never	yes	no	no	no	no	no	no	no	(60,90]	(64,90]	5+	0	TRUE	6.33667	0	0	0	0	0	0	0	0	0	0	0
34	persistent	DCKonvertering	215	53	268	1	female	1	6-10	never	yes	no	no	no	no	no	no	no	(60,90]	(64,90]	5+	1	TRUE	6.33667	1	215	1	1	1	0	0	0	0	0	0
34	persistent	DCKonvertering	268	15	283	1	female	1	6-10	never	yes	no	no	no	no	no	no	no	(60,90]	(64,90]	5+	1	TRUE	6.33667	2	53	2	2+	2	0	0	0	0	0	0
34	persistent	DCKonvertering	283	43	326	3	female	1	6-10	never	yes	no	no	no	no	no	no	no	(60,90]	(64,90]	5+	1	TRUE	6.33667	3	15	3	2+	3+	0	0	0	0	0	0
34	persistent	DCKonvertering	326	122	448	1	female	1	6-10	never	yes	no	no	no	no	no	no	no	(60,90]	(64,90]	5+	3	TRUE	6.33667	4	43	4	2+	3+	0	0	0	0	0	0
34	persistent	DCKonvertering	448	646	1094	1	female	1	6-10	never	yes	no	no	no	no	no	no	no	(60,90]	(64,90]	5+	1	TRUE	6.33667	5	122	5+	2+	3+	0	0	0	0	0	0
34	persistent	DCKonvertering	1094	60	1154	1	female	1	6-10	never	yes	no	no	no	no	no	no	no	(60,90]	(64,90]	5+	1	TRUE	6.33667	6	646	5+	2+	3+	0	0	0	0	0	0
34	persistent	DCKonvertering	1154	26	1180	1	female	1	6-10	never	yes	no	no	no	no	no	no	no	(60,90]	(64,90]	5+	1	TRUE	6.33667	7	60	5+	2+	3+	0	0	0	0	0	0
34	persistent	endpoint	1180	535	1715	0	female	1	6-10	never	yes	no	no	no	no	no	no	no	(60,90]	(64,90]	5+	1	FALSE	6.33667	8	26	5+	2+	3+	0	0	0	0	0	0
35	persistent	endpoint	0	1444	1444	0	male	0			no	no	yes	no	no	no	no	no	(0,60]	(54,64]		0	FALSE	1.33667	0	0	0	0	0	0	1	0	0	1	0
36	persistent	DCKonvertering	0	14	14	1	male	0	20+	ex.smoker	yes	no	no	no	no	no	no	no	(0,60]	(0,54]	5+	0	TRUE	-4.66333	0	0	0	0	0	0	0	0	0	0	0
36	persistent	DCKonvertering	14	656	670	1	male	0	20+	ex.smoker	yes	no	no	no	no	no	no	no	(0,60]	(0,54]	5+	1	TRUE	-4.66333	1	14	1	1	1	0	0	0	0	0	0
36	persistent	DCKonvertering	670	76	746	1	male	0	20+	ex.smoker	yes	no	no	no	no	no	no	no	(0,60]	(0,54]	5+	1	TRUE	-4.66333	2	656	2	2+	2	0	0	0	0	0	0
36	persistent	DCKonvertering	746	183	929	1	male	0	20+	ex.smoker	yes	no	no	no	no	no	no	no	(0,60]	(0,54]	5+	1	TRUE	-4.66333	3	76	3	2+	3+	0	0	0	0	0	0
36	persistent	DCKonvertering	929	72	1001	1	male	0	20+	ex.smoker	yes	no	no	no	no	no	no	no	(0,60]	(0,54]	5+	1	TRUE	-4.66333	4	183	4	2+	3+	0	0	0	0	0	0
36	persistent	DCKonvertering	1001	68	1069	1	male	0	20+	ex.smoker	yes	no	no	no	no	no	no	no	(0,60]	(0,54]	5+	1	TRUE	-4.66333	5	72	5+	2+	3+	0	0	0	0	0	0
36	persistent	DCKonvertering	1069	23	1092	1	male	0	20+	ex.smoker	yes	no	no	no	no	no	no	no	(0,60]	(0,54]	5+	1	TRUE	-4.66333	6	68	5+	2+	3+	0	0	0	0	0	0
36	persistent	DCKonvertering	1092	30	1122	1	male	0	20+	ex.smoker	yes	no	no	no	no	no	no	no	(0,60]	(0,54]	5+	1	TRUE	-4.66333	7	23	5+	2+	3+	0	0	0	0	0	0
36	persistent	DCKonvertering	1122	88	1210	1	male	0	20+	ex.smoker	yes	no	no	no	no	no	no	no	(0,60]	(0,54]	5+	1	TRUE	-4.66333	8	30	5+	2+	3+	0	0	0	0	0	0
36	persistent	DCKonvertering	1210	48	1258	1	male	0	20+	ex.smoker	yes	no	no	no	no	no	no	no	(0,60]	(0,54]	5+	1	TRUE	-4.66333	9	88	5+	2+	3+	0	0	0	0	0	0
36	persistent	DCKonvertering	1258	134	1392	1	male	0	20+	ex.smoker	yes	no	no	no	no	no	no	no	(0,60]	(0,54]	5+	1	TRUE	-4.66333	10	48	5+	2+	3+	0	0	0	0	0	0
36	persistent	DCKonvertering	1392	96	1488	1	male	0	20+	ex.smoker	yes	no	no	no	no	no	no	no	(0,60]	(0,54]	5+	1	TRUE	-4.66333	11	134	5+	2+	3+	0	0	0	0	0	0
36	persistent	DCKonvertering	1488	125	1613	1	male	0	20+	ex.smoker	yes	no	no	no	no	no	no	no	(0,60]	(0,54]	5+	1	TRUE	-4.66333	12	96	5+	2+	3+	0	0	0	0	0	0
36	persistent	DCKonvertering	1613	9	1622	1	male	0	20+	ex.smoker	yes	no	no	no	no	no	no	no	(0,60]	(0,54]	5+	1	TRUE	-4.66333	13	125	5+	2+	3+	0	0	0	0	0	0
36	persistent	DCKonvertering	1622	92	1714	1	male	0	20+	ex.smoker	yes	no	no	no	no	no	no	no	(0,60]	(0,54]	5+	1	TRUE	-4.66333	14	9	5+	2+	3+	0	0	0	0	0	0
36	persistent	DCKonvertering	1714	23	1737	1	male	0	20+	ex.smoker	yes	no	no	no	no	no	no	no	(0,60]	(0,54]	5+	1	TRUE	-4.66333	15	92	5+	2+	3+	0	0	0	0	0	0
36	persistent	DCKonvertering	1737	26	1763	1	male	0	20+	ex.smoker	yes	no	no	no	no	no	no	no	(0,60]	(0,54]	5+	1	TRUE	-4.66333	16	23	5+	2+	3+	0	0	0	0	0	0
36	persistent	endpoint	1763	16	1779	0	male	0	20+	ex.smoker	yes	no	no	no	no	no	no	no	(0,60]	(0,54]	5+	1	FALSE	-4.66333	17	26	5+	2+	3+	0	0	0	0	0	0
37	persistent	endpoint	0	1843	1843	0	male	1	20+	smoking	no	no	no	no	no	no	no	no	(0,60]	(54,64]	5+	0	FALSE	-3.66333	0	0	0	0	0	0	0	0	0	0	0
38	persistent	DCKonvertering	0	168	168	1	male	0	20+	ex.smoker	no	yes	no	no	no	no	no	no	(60,90]	(54,64]	5+	0	TRUE	3.33667	0	0	0	0	0	0	0	0	0	0	0
38	persistent	endpoint	168	1632	1800	0	male	0	20+	ex.smoker	no	yes	no	no	no	no	no	no	(60,90]	(54,64]	5+	1	FALSE	3.33667	1	168	1	1	1	0	0	0	0	0	0
39	paroxysmal	endpoint	0	1685	1685	0	male	0	20+	smoking	no	yes	no	yes	no	yes	no	no	(60,90]	(54,64]	5+	0	FALSE	2.33667	0	0	0	0	0	0	0	0	0	0	0
40	persistent	endpoint	0	1510	1510	0	male	0	0-5	never	yes	no	no	no	no	yes	no	no	(0,60]	(0,54]	0-5	0	FALSE	-5.66333	0	0	0	0	0	0	0	0	0	0	0
41	persistent	DCKonvertering	0	296	296	1	female	1	0-5		yes	no	no	no	no	no	no	no	(60,90]	(54,64]	0-5	0	TRUE	4.33667	0	0	0	0	0	0	0	0	0	0	0
41	persistent	DCKonvertering	296	392	688	3	female	1	0-5		yes	no	no	no	no	no	no	no	(60,90]	(54,64]	0-5	1	TRUE	4.33667	1	296	1	1	1	0	0	0	0	0	0
41	persistent	DCKonvertering	688	19	707	2	female	1	0-5		yes	no	no	no	no	no	no	no	(60,90]	(54,64]	0-5	3	TRUE	4.33667	2	392	2	2+	2	0	0	0	0	0	0
41	persistent	DCKonvertering	707	414	1121	1	female	1	0-5		yes	no	no	no	no	no	no	no	(60,90]	(54,64]	0-5	2	TRUE	4.33667	3	19	3	2+	3+	0	0	0	0	0	0
41	persistent	DCKonvertering	1121	23	1144	2	female	1	0-5		yes	no	no	no	no	no	no	no	(60,90]	(54,64]	0-5	1	TRUE	4.33667	4	414	4	2+	3+	0	0	0	0	0	0
41	persistent	DCKonvertering	1144	35	1179	2	female	1	0-5		yes	no	no	no	no	no	no	no	(60,90]	(54,64]	0-5	2	TRUE	4.33667	5	23	5+	2+	3+	0	0	0	0	0	0
41	persistent	DCKonvertering	1179	36	1215	1	female	1	0-5		yes	no	no	no	no	no	no	no	(60,90]	(54,64]	0-5	2	TRUE	4.33667	6	35	5+	2+	3+	0	0	0	0	0	0
41	persistent	endpoint	1215	30	1245	0	female	1	0-5		yes	no	no	no	no	no	no	no	(60,90]	(54,64]	0-5	1	FALSE	4.33667	7	36	5+	2+	3+	0	0	0	0	0	0
42	paroxysmal	Death	0	977	977	0	female	1	0-5	never	yes	no	no	no	no	no	no	no	(60,90]	(64,90]	0-5	0	FALSE	17.3367	0	0	0	0	0	1	0	0	0	0	0
43	persistent	Atrieflimren	0	10	10	6	female	2	0-5	never	no	no	no	no	no	no	no	no	(60,90]	(64,90]	0-5	0	TRUE	11.3367	0	0	0	0	0	0	1	0	0	1	0
43	persistent	Atrieflimren	10	133	143	1	female	2	0-5	never	no	no	no	no	no	no	no	no	(60,90]	(64,90]	0-5	6	TRUE	11.3367	1	10	1	1	1	0	1	0	0	1	0
43	persistent	Atrieflimren	143	269	412	1	female	2	0-5	never	no	no	no	no	no	no	no	no	(60,90]	(64,90]	0-5	1	TRUE	11.3367	2	133	2	2+	2	0	1	0	0	1	0
43	persistent	Atrieflimren	412	2	414	1	female	2	0-5	never	no	no	no	no	no	no	no	no	(60,90]	(64,90]	0-5	1	TRUE	11.3367	3	269	3	2+	3+	0	1	0	0	1	0
43	persistent	endpoint	414	842	1256	0	female	2	0-5	never	no	no	no	no	no	no	no	no	(60,90]	(64,90]	0-5	1	FALSE	11.3367	4	2	4	2+	3+	0	1	0	0	1	0
44	persistent	endpoint	0	1415	1415	0	male	1	0-5	never	yes	no	no	no	no	yes	yes	no	(0,60]	(0,54]	0-5	0	FALSE	-6.66333	0	0	0	0	0	0	0	0	0	0	0
45	paroxysmal	PermAF	0	485	485	0	male	4	6-10	ex.smoker	no	no	no	yes	no	no	yes	no	(60,90]	(64,90]	5+	0	FALSE	18.3367	0	0	0	0	0	1	0	0	0	0	0
46	persistent	DCKonvertering	0	62	62	1	male	0			no	no	no	no	no	no	no	no	(0,60]	(54,64]		0	TRUE	-0.663327	0	0	0	0	0	0	0	0	0	0	0
46	persistent	DCKonvertering	62	10	72	1	male	0			no	no	no	no	no	no	no	no	(0,60]	(54,64]		1	TRUE	-0.663327	1	62	1	1	1	0	0	0	0	0	0
46	persistent	Atrieflimren	72	421	493	1	male	0			no	no	no	no	no	no	no	no	(0,60]	(54,64]		1	TRUE	-0.663327	2	10	2	2+	2	0	0	0	0	0	0
46	persistent	Atrieflimren	493	934	1427	1	male	0			no	no	no	no	no	no	no	no	(0,60]	(54,64]		1	TRUE	-0.663327	3	421	3	2+	3+	0	0	0	0	0	0
46	persistent	DCKonvertering	1427	22	1449	1	male	0			no	no	no	no	no	no	no	no	(0,60]	(54,64]		1	TRUE	-0.663327	4	934	4	2+	3+	0	0	0	0	0	0
46	persistent	Atrieflimren	1449	12	1461	1	male	0			no	no	no	no	no	no	no	no	(0,60]	(54,64]		1	TRUE	-0.663327	5	22	5+	2+	3+	0	0	0	0	0	0
46	persistent	Atrieflimren	1461	23	1484	1	male	0			no	no	no	no	no	no	no	no	(0,60]	(54,64]		1	TRUE	-0.663327	6	12	5+	2+	3+	0	0	0	0	0	0
46	persistent	endpoint	1484	17	1501	0	male	0			no	no	no	no	no	no	no	no	(0,60]	(54,64]		1	FALSE	-0.663327	7	23	5+	2+	3+	0	0	0	0	0	0
47	persistent	Death	0	980	980	0	male	12	6-10	smoking	yes	yes	no	yes	no	yes	yes	no	(60,90]	(64,90]	5+	0	FALSE	8.33667	0	0	0	0	0	1	0	0	0	0	0
48	persistent	endpoint	0	1793	1793	0	female	0	0-5	never	no	no	no	no	no	no	no	no	(60,90]	(64,90]	0-5	0	FALSE	22.3367	0	0	0	0	0	0	1	1	0	0	1
49	paroxysmal	endpoint	0	1508	1508	0	male	0	0-5	ex.smoker	yes	yes	no	no	no	no	no	no	(0,60]	(0,54]	0-5	0	FALSE	-8.66333	0	0	0	0	0	0	0	0	0	0	0
50	paroxysmal	endpoint	0	1381	1381	0	male	0	0-5	ex.smoker	no	no	no	no	no	no	no	no	(60,90]	(64,90]	0-5	0	FALSE	20.3367	0	0	0	0	0	0	0	0	0	0	0
51	persistent	PermAF	0	209	209	0	male	0	11-15	ex.smoker	no	no	no	no	no	yes	no	no	(60,90]	(54,64]	5+	0	FALSE	5.33667	0	0	0	0	0	1	0	0	0	0	0
52	persistent	DCKonvertering	0	256	256	1	male	1	0-5	never	no	no	no	no	no	no	no	no	(0,60]	(0,54]	0-5	0	TRUE	-24.6633	0	0	0	0	0	0	0	0	0	0	0
52	persistent	Atrieflimren	256	125	381	1	male	1	0-5	never	no	no	no	no	no	no	no	no	(0,60]	(0,54]	0-5	1	TRUE	-24.6633	1	256	1	1	1	0	0	0	0	0	0
52	persistent	Atrieflimren	381	52	433	1	male	1	0-5	never	no	no	no	no	no	no	no	no	(0,60]	(0,54]	0-5	1	TRUE	-24.6633	2	125	2	2+	2	0	0	0	0	0	0
52	persistent	Atrieflimren	433	6	439	1	male	1	0-5	never	no	no	no	no	no	no	no	no	(0,60]	(0,54]	0-5	1	TRUE	-24.6633	3	52	3	2+	3+	0	0	0	0	0	0
52	persistent	Atrieflimren	439	52	491	1	male	1	0-5	never	no	no	no	no	no	no	no	no	(0,60]	(0,54]	0-5	1	TRUE	-24.6633	4	6	4	2+	3+	0	0	0	0	0	0
52	persistent	DCKonvertering	491	564	1055	1	male	1	0-5	never	no	no	no	no	no	no	no	no	(0,60]	(0,54]	0-5	1	TRUE	-24.6633	5	52	5+	2+	3+	0	0	0	0	0	0
52	persistent	endpoint	1055	759	1814	0	male	1	0-5	never	no	no	no	no	no	no	no	no	(0,60]	(0,54]	0-5	1	FALSE	-24.6633	6	564	5+	2+	3+	0	0	0	0	0	0
53	persistent	PermAF	0	65	65	0	male	1	6-10	never	yes	no	no	no	no	no	no	no	(60,90]	(64,90]	5+	0	FALSE	22.3367	0	0	0	0	0	1	0	0	0	0	0
54	paroxysmal	endpoint	0	1580	1580	0	male	0	0-5	ex.smoker	no	no	no	no	no	no	no	no	(60,90]	(64,90]	0-5	0	FALSE	8.33667	0	0	0	0	0	0	0	0	0	0	0
55	persistent	DCKonvertering	0	54	54	1	male	0	0-5	ex.smoker	yes	no	no	no	no	no	no	no	(60,90]	(54,64]	0-5	0	TRUE	5.33667	0	0	0	0	0	0	1	1	0	0	0
55	persistent	DCKonvertering	54	256	310	1	male	0	0-5	ex.smoker	yes	no	no	no	no	no	no	no	(60,90]	(54,64]	0-5	1	TRUE	5.33667	1	54	1	1	1	0	1	1	0	0	0
55	persistent	DCKonvertering	310	158	468	1	male	0	0-5	ex.smoker	yes	no	no	no	no	no	no	no	(60,90]	(54,64]	0-5	1	TRUE	5.33667	2	256	2	2+	2	0	1	1	0	0	0
55	persistent	DCKonvertering	468	192	660	1	male	0	0-5	ex.smoker	yes	no	no	no	no	no	no	no	(60,90]	(54,64]	0-5	1	TRUE	5.33667	3	158	3	2+	3+	0	1	1	0	0	0
55	persistent	DCKonvertering	660	182	842	1	male	0	0-5	ex.smoker	yes	no	no	no	no	no	no	no	(60,90]	(54,64]	0-5	1	TRUE	5.33667	4	192	4	2+	3+	0	1	1	0	0	0
55	persistent	DCKonvertering	842	130	972	1	male	0	0-5	ex.smoker	yes	no	no	no	no	no	no	no	(60,90]	(54,64]	0-5	1	TRUE	5.33667	5	182	5+	2+	3+	0	1	1	0	0	0
55	persistent	DCKonvertering	972	29	1001	1	male	0	0-5	ex.smoker	yes	no	no	no	no	no	no	no	(60,90]	(54,64]	0-5	1	TRUE	5.33667	6	130	5+	2+	3+	0	1	1	0	0	0
55	persistent	DCKonvertering	1001	92	1093	1	male	0	0-5	ex.smoker	yes	no	no	no	no	no	no	no	(60,90]	(54,64]	0-5	1	TRUE	5.33667	7	29	5+	2+	3+	0	1	1	0	0	0
55	persistent	DCKonvertering	1093	63	1156	1	male	0	0-5	ex.smoker	yes	no	no	no	no	no	no	no	(60,90]	(54,64]	0-5	1	TRUE	5.33667	8	92	5+	2+	3+	0	1	1	0	0	0
55	persistent	DCKonvertering	1156	43	1199	1	male	0	0-5	ex.smoker	yes	no	no	no	no	no	no	no	(60,90]	(54,64]	0-5	1	TRUE	5.33667	9	63	5+	2+	3+	0	1	1	0	0	0
55	persistent	DCKonvertering	1199	66	1265	1	male	0	0-5	ex.smoker	yes	no	no	no	no	no	no	no	(60,90]	(54,64]	0-5	1	TRUE	5.33667	10	43	5+	2+	3+	0	1	1	0	0	0
55	persistent	DCKonvertering	1265	54	1319	1	male	0	0-5	ex.smoker	yes	no	no	no	no	no	no	no	(60,90]	(54,64]	0-5	1	TRUE	5.33667	11	66	5+	2+	3+	0	1	1	0	0	0
55	persistent	DCKonvertering	1319	83	1402	1	male	0	0-5	ex.smoker	yes	no	no	no	no	no	no	no	(60,90]	(54,64]	0-5	1	TRUE	5.33667	12	54	5+	2+	3+	0	1	1	0	0	0
55	persistent	DCKonvertering	1402	112	1514	1	male	0	0-5	ex.smoker	yes	no	no	no	no	no	no	no	(60,90]	(54,64]	0-5	1	TRUE	5.33667	13	83	5+	2+	3+	0	1	1	0	0	0
55	persistent	endpoint	1514	72	1586	0	male	0	0-5	ex.smoker	yes	no	no	no	no	no	no	no	(60,90]	(54,64]	0-5	1	FALSE	5.33667	14	112	5+	2+	3+	0	1	1	0	0	0
56	persistent	PermAF	0	776	776	0	male	2	6-10	never	no	no	no	no	no	no	no	no	(60,90]	(64,90]	5+	0	FALSE	14.3367	0	0	0	0	0	1	1	0	0	1	0
57	persistent	DCKonvertering	0	41	41	1	female	0	6-10		yes	no	no	no	no	no	no	no	(60,90]	(64,90]	5+	0	TRUE	7.33667	0	0	0	0	0	0	0	0	0	0	0
57	persistent	PermAF	41	87	128	0	female	0	6-10		yes	no	no	no	no	no	no	no	(60,90]	(64,90]	5+	1	FALSE	7.33667	1	41	1	1	1	1	0	0	0	0	0
58	persistent	DCKonvertering	0	809	809	2	female	0	11-15	ex.smoker	yes	no	no	no	no	no	yes	no	(60,90]	(54,64]	5+	0	TRUE	5.33667	0	0	0	0	0	0	0	0	0	0	0
58	persistent	endpoint	809	659	1468	0	female	0	11-15	ex.smoker	yes	no	no	no	no	no	yes	no	(60,90]	(54,64]	5+	2	FALSE	5.33667	1	809	1	1	1	0	0	0	0	0	0
59	persistent	DCKonvertering	0	397	397	1	female	1	0-5	ex.smoker	no	no	no	no	no	no	no	no	(60,90]	(54,64]	0-5	0	TRUE	4.33667	0	0	0	0	0	0	0	0	0	0	0
59	persistent	DCKonvertering	397	16	413	1	female	1	0-5	ex.smoker	no	no	no	no	no	no	no	no	(60,90]	(54,64]	0-5	1	TRUE	4.33667	1	397	1	1	1	0	0	0	0	0	0
59	persistent	Atrieflimren	413	1	414	1	female	1	0-5	ex.smoker	no	no	no	no	no	no	no	no	(60,90]	(54,64]	0-5	1	TRUE	4.33667	2	16	2	2+	2	0	0	0	0	0	0
59	persistent	Atrieflimren	414	1	415	1	female	1	0-5	ex.smoker	no	no	no	no	no	no	no	no	(60,90]	(54,64]	0-5	1	TRUE	4.33667	3	1	3	2+	3+	0	0	0	0	0	0
59	persistent	Atrieflimren	415	149	564	1	female	1	0-5	ex.smoker	no	no	no	no	no	no	no	no	(60,90]	(54,64]	0-5	1	TRUE	4.33667	4	1	4	2+	3+	0	0	0	0	0	0
59	persistent	Atrieflimren	564	2	566	1	female	1	0-5	ex.smoker	no	no	no	no	no	no	no	no	(60,90]	(54,64]	0-5	1	TRUE	4.33667	5	149	5+	2+	3+	0	0	0	0	0	0
59	persistent	endpoint	566	1253	1819	0	female	1	0-5	ex.smoker	no	no	no	no	no	no	no	no	(60,90]	(54,64]	0-5	1	FALSE	4.33667	6	2	5+	2+	3+	0	0	0	0	0	0
60	persistent	Atrieflimren	0	16	16	1	male	1	0-5	never	yes	no	no	no	no	no	no	no	(60,90]	(54,64]	0-5	0	TRUE	5.33667	0	0	0	0	0	0	0	0	0	0	0
60	persistent	Atrieflimren	16	18	34	1	male	1	0-5	never	yes	no	no	no	no	no	no	no	(60,90]	(54,64]	0-5	1	TRUE	5.33667	1	16	1	1	1	0	0	0	0	0	0
60	persistent	Atrieflimren	34	24	58	1	male	1	0-5	never	yes	no	no	no	no	no	no	no	(60,90]	(54,64]	0-5	1	TRUE	5.33667	2	18	2	2+	2	0	0	0	0	0	0
60	persistent	Atrieflimren	58	121	179	2	male	1	0-5	never	yes	no	no	no	no	no	no	no	(60,90]	(54,64]	0-5	1	TRUE	5.33667	3	24	3	2+	3+	0	0	0	0	0	0
60	persistent	Atrieflimren	179	169	348	1	male	1	0-5	never	yes	no	no	no	no	no	no	no	(60,90]	(54,64]	0-5	2	TRUE	5.33667	4	121	4	2+	3+	0	0	0	0	0	0
60	persistent	DCKonvertering	348	33	381	1	male	1	0-5	never	yes	no	no	no	no	no	no	no	(60,90]	(54,64]	0-5	1	TRUE	5.33667	5	169	5+	2+	3+	0	0	0	0	0	0
60	persistent	DCKonvertering	381	401	782	2	male	1	0-5	never	yes	no	no	no	no	no	no	no	(60,90]	(54,64]	0-5	1	TRUE	5.33667	6	33	5+	2+	3+	0	0	0	0	0	0
60	persistent	endpoint	782	694	1476	0	male	1	0-5	never	yes	no	no	no	no	no	no	no	(60,90]	(54,64]	0-5	2	FALSE	5.33667	7	401	5+	2+	3+	0	0	0	0	0	0
61	persistent	endpoint	0	1867	1867	0	male	0	0-5	ex.smoker	yes	no	no	no	no	yes	no	no	(60,90]	(64,90]	0-5	0	FALSE	9.33667	0	0	0	0	0	0	0	0	0	0	0
62	persistent	endpoint	0	1492	1492	0	male	0	0-5	never	yes	no	no	no	no	no	no	no	(0,60]	(54,64]	0-5	0	FALSE	-0.663327	0	0	0	0	0	0	0	0	0	0	0
63	paroxysmal	Atrieflimren	0	1540	1540	1	female	0	11-15	never	no	no	no	no	no	no	no	no	(0,60]	(0,54]	5+	0	TRUE	-7.66333	0	0	0	0	0	0	0	0	0	0	0
63	paroxysmal	endpoint	1540	45	1585	0	female	0	11-15	never	no	no	no	no	no	no	no	no	(0,60]	(0,54]	5+	1	FALSE	-7.66333	1	1540	1	1	1	0	0	0	0	0	0
64	persistent	DCKonvertering	0	336	336	1	male	0	6-10	never	yes	no	no	no	no	yes	no	no	(0,60]	(54,64]	5+	0	TRUE	1.33667	0	0	0	0	0	0	0	0	0	0	0
64	persistent	Atrieflimren	336	599	935	2	male	0	6-10	never	yes	no	no	no	no	yes	no	no	(0,60]	(54,64]	5+	1	TRUE	1.33667	1	336	1	1	1	0	0	0	0	0	0
64	persistent	PermAF	935	5	940	0	male	0	6-10	never	yes	no	no	no	no	yes	no	no	(0,60]	(54,64]	5+	2	FALSE	1.33667	2	599	2	2+	2	1	0	0	0	0	0
65	persistent	DCKonvertering	0	421	421	1	female	0		never	no	no	no	no	no	no	no	no	(0,60]	(0,54]		0	TRUE	-6.66333	0	0	0	0	0	0	0	0	0	0	0
65	persistent	Atrieflimren	421	81	502	1	female	0		never	no	no	no	no	no	no	no	no	(0,60]	(0,54]		1	TRUE	-6.66333	1	421	1	1	1	0	0	0	0	0	0
65	persistent	Atrieflimren	502	77	579	1	female	0		never	no	no	no	no	no	no	no	no	(0,60]	(0,54]		1	TRUE	-6.66333	2	81	2	2+	2	0	0	0	0	0	0
65	persistent	Atrieflimren	579	34	613	1	female	0		never	no	no	no	no	no	no	no	no	(0,60]	(0,54]		1	TRUE	-6.66333	3	77	3	2+	3+	0	0	0	0	0	0
65	persistent	Atrieflimren	613	26	639	1	female	0		never	no	no	no	no	no	no	no	no	(0,60]	(0,54]		1	TRUE	-6.66333	4	34	4	2+	3+	0	0	0	0	0	0
65	persistent	Atrieflimren	639	387	1026	1	female	0		never	no	no	no	no	no	no	no	no	(0,60]	(0,54]		1	TRUE	-6.66333	5	26	5+	2+	3+	0	0	0	0	0	0
65	persistent	endpoint	1026	827	1853	0	female	0		never	no	no	no	no	no	no	no	no	(0,60]	(0,54]		1	FALSE	-6.66333	6	387	5+	2+	3+	0	0	0	0	0	0
66	persistent	DCKonvertering	0	198	198	1	male	1	20+	never	no	no	no	yes	no	no	no	no	(60,90]	(54,64]	5+	0	TRUE	2.33667	0	0	0	0	0	0	0	0	0	0	0
66	persistent	Atrieflimren	198	36	234	1	male	1	20+	never	no	no	no	yes	no	no	no	no	(60,90]	(54,64]	5+	1	TRUE	2.33667	1	198	1	1	1	0	0	0	0	0	0
66	persistent	DCKonvertering	234	75	309	1	male	1	20+	never	no	no	no	yes	no	no	no	no	(60,90]	(54,64]	5+	1	TRUE	2.33667	2	36	2	2+	2	0	0	0	0	0	0
66	persistent	DCKonvertering	309	25	334	1	male	1	20+	never	no	no	no	yes	no	no	no	no	(60,90]	(54,64]	5+	1	TRUE	2.33667	3	75	3	2+	3+	0	0	0	0	0	0
66	persistent	DCKonvertering	334	321	655	1	male	1	20+	never	no	no	no	yes	no	no	no	no	(60,90]	(54,64]	5+	1	TRUE	2.33667	4	25	4	2+	3+	0	0	0	0	0	0
66	persistent	DCKonvertering	655	179	834	1	male	1	20+	never	no	no	no	yes	no	no	no	no	(60,90]	(54,64]	5+	1	TRUE	2.33667	5	321	5+	2+	3+	0	0	0	0	0	0
66	persistent	DCKonvertering	834	55	889	1	male	1	20+	never	no	no	no	yes	no	no	no	no	(60,90]	(54,64]	5+	1	TRUE	2.33667	6	179	5+	2+	3+	0	0	0	0	0	0
66	persistent	DCKonvertering	889	106	995	1	male	1	20+	never	no	no	no	yes	no	no	no	no	(60,90]	(54,64]	5+	1	TRUE	2.33667	7	55	5+	2+	3+	0	0	0	0	0	0
66	persistent	DCKonvertering	995	78	1073	1	male	1	20+	never	no	no	no	yes	no	no	no	no	(60,90]	(54,64]	5+	1	TRUE	2.33667	8	106	5+	2+	3+	0	0	0	0	0	0
66	persistent	Atrieflimren	1073	59	1132	1	male	1	20+	never	no	no	no	yes	no	no	no	no	(60,90]	(54,64]	5+	1	TRUE	2.33667	9	78	5+	2+	3+	0	0	0	0	0	0
66	persistent	DCKonvertering	1132	614	1746	1	male	1	20+	never	no	no	no	yes	no	no	no	no	(60,90]	(54,64]	5+	1	TRUE	2.33667	10	59	5+	2+	3+	0	0	0	0	0	0
66	persistent	endpoint	1746	110	1856	0	male	1	20+	never	no	no	no	yes	no	no	no	no	(60,90]	(54,64]	5+	1	FALSE	2.33667	11	614	5+	2+	3+	0	0	0	0	0	0
67	persistent	DCKonvertering	0	13	13	1	male	0			no	no	no	no	no	no	no	no	(60,90]	(64,90]		0	TRUE	8.33667	0	0	0	0	0	0	0	0	0	0	0
67	persistent	Atrieflimren	13	200	213	1	male	0			no	no	no	no	no	no	no	no	(60,90]	(64,90]		1	TRUE	8.33667	1	13	1	1	1	0	0	0	0	0	0
67	persistent	DCKonvertering	213	78	291	1	male	0			no	no	no	no	no	no	no	no	(60,90]	(64,90]		1	TRUE	8.33667	2	200	2	2+	2	0	0	0	0	0	0
67	persistent	DCKonvertering	291	76	367	1	male	0			no	no	no	no	no	no	no	no	(60,90]	(64,90]		1	TRUE	8.33667	3	78	3	2+	3+	0	0	0	0	0	0
67	persistent	Death	367	92	459	0	male	0			no	no	no	no	no	no	no	no	(60,90]	(64,90]		1	FALSE	8.33667	4	76	4	2+	3+	1	0	0	0	0	0
68	persistent	endpoint	0	1255	1255	0	female	0		smoking	yes	no	no	no	no	no	no	no	(60,90]	(64,90]		0	FALSE	7.33667	0	0	0	0	0	0	1	1	0	0	0
69	paroxysmal	Atrieflimren	0	169	169	1	male	0	20+	ex.smoker	no	no	no	no	no	no	no	no	(60,90]	(64,90]	5+	0	TRUE	6.33667	0	0	0	0	0	0	0	0	0	0	0
69	paroxysmal	endpoint	169	1602	1771	0	male	0	20+	ex.smoker	no	no	no	no	no	no	no	no	(60,90]	(64,90]	5+	1	FALSE	6.33667	1	169	1	1	1	0	0	0	0	0	0
70	paroxysmal	endpoint	0	1254	1254	0	female	0	0-5	smoking	yes	no	no	no	no	yes	no	no	(0,60]	(0,54]	0-5	0	FALSE	-4.66333	0	0	0	0	0	0	0	0	0	0	0
71	paroxysmal	endpoint	0	1335	1335	0	female	0	6-10	never	yes	no	no	no	no	no	no	no	(60,90]	(54,64]	5+	0	FALSE	5.33667	0	0	0	0	0	0	0	0	0	0	0
72	persistent	Death	0	1691	1691	0	female	0	0-5	smoking	yes	no	no	no	no	yes	no	no	(0,60]	(54,64]	0-5	0	FALSE	-3.66333	0	0	0	0	0	1	1	1	0	0	0
73	persistent	Atrieflimren	0	412	412	6	male	1	0-5	ex.smoker	yes	no	no	no	no	yes	no	no	(60,90]	(64,90]	0-5	0	TRUE	13.3367	0	0	0	0	0	0	0	0	0	0	0
73	persistent	endpoint	412	427	839	0	male	1	0-5	ex.smoker	yes	no	no	no	no	yes	no	no	(60,90]	(64,90]	0-5	6	FALSE	13.3367	1	412	1	1	1	0	0	0	0	0	0
74	persistent	DCKonvertering	0	184	184	1	male	2	0-5	smoking	yes	no	no	no	no	no	no	no	(0,60]	(54,64]	0-5	0	TRUE	-0.663327	0	0	0	0	0	0	0	0	0	0	0
74	persistent	DCKonvertering	184	124	308	1	male	2	0-5	smoking	yes	no	no	no	no	no	no	no	(0,60]	(54,64]	0-5	1	TRUE	-0.663327	1	184	1	1	1	0	0	0	0	0	0
74	persistent	DCKonvertering	308	201	509	3	male	2	0-5	smoking	yes	no	no	no	no	no	no	no	(0,60]	(54,64]	0-5	1	TRUE	-0.663327	2	124	2	2+	2	0	0	0	0	0	0
74	persistent	Atrieflimren	509	270	779	3	male	2	0-5	smoking	yes	no	no	no	no	no	no	no	(0,60]	(54,64]	0-5	3	TRUE	-0.663327	3	201	3	2+	3+	0	0	0	0	0	0
74	persistent	PermAF	779	6	785	0	male	2	0-5	smoking	yes	no	no	no	no	no	no	no	(0,60]	(54,64]	0-5	3	FALSE	-0.663327	4	270	4	2+	3+	1	0	0	0	0	0
75	persistent	endpoint	0	1096	1096	0	male	0	0-5	ex.smoker	yes	no	no	no	no	no	no	no	(60,90]	(64,90]	0-5	0	FALSE	17.3367	0	0	0	0	0	0	0	0	0	0	0
76	persistent	Death	0	1542	1542	0	male	0	0-5	never	yes	no	no	no	no	no	no	no	(60,90]	(64,90]	0-5	0	FALSE	6.33667	0	0	0	0	0	1	0	0	0	0	0
77	paroxysmal	endpoint	0	1278	1278	0	male	0	16-20	smoking	yes	no	yes	no	no	no	no	no	(0,60]	(54,64]	5+	0	FALSE	0.336673	0	0	0	0	0	0	0	0	0	0	0
78	persistent	DCKonvertering	0	356	356	1	female	2	0-5	never	yes	no	no	no	no	no	no	no	(60,90]	(54,64]	0-5	0	TRUE	2.33667	0	0	0	0	0	0	1	1	0	0	0
78	persistent	Atrieflimren	356	109	465	1	female	2	0-5	never	yes	no	no	no	no	no	no	no	(60,90]	(54,64]	0-5	1	TRUE	2.33667	1	356	1	1	1	0	1	1	0	0	0
78	persistent	Atrieflimren	465	353	818	1	female	2	0-5	never	yes	no	no	no	no	no	no	no	(60,90]	(54,64]	0-5	1	TRUE	2.33667	2	109	2	2+	2	0	1	1	0	0	0
78	persistent	DCKonvertering	818	660	1478	2	female	2	0-5	never	yes	no	no	no	no	no	no	no	(60,90]	(54,64]	0-5	1	TRUE	2.33667	3	353	3	2+	3+	0	1	1	0	0	0
78	persistent	endpoint	1478	111	1589	0	female	2	0-5	never	yes	no	no	no	no	no	no	no	(60,90]	(54,64]	0-5	2	FALSE	2.33667	4	660	4	2+	3+	0	1	1	0	0	0
79	persistent	DCKonvertering	0	63	63	3	male	0	6-10	never	yes	no	no	no	no	no	no	no	(60,90]	(54,64]	5+	0	TRUE	5.33667	0	0	0	0	0	0	0	0	0	0	0
79	persistent	DCKonvertering	63	39	102	2	male	0	6-10	never	yes	no	no	no	no	no	no	no	(60,90]	(54,64]	5+	3	TRUE	5.33667	1	63	1	1	1	0	0	0	0	0	0
79	persistent	DCKonvertering	102	168	270	1	male	0	6-10	never	yes	no	no	no	no	no	no	no	(60,90]	(54,64]	5+	2	TRUE	5.33667	2	39	2	2+	2	0	0	0	0	0	0
79	persistent	endpoint	270	1584	1854	0	male	0	6-10	never	yes	no	no	no	no	no	no	no	(60,90]	(54,64]	5+	1	FALSE	5.33667	3	168	3	2+	3+	0	0	0	0	0	0
80	paroxysmal	Death	0	1846	1846	0	male	1	20+	never	yes	no	no	yes	no	no	no	no	(60,90]	(64,90]	5+	0	FALSE	13.3367	0	0	0	0	0	1	0	0	0	0	0
81	persistent	Death	0	13	13	0	male	0	6-10	smoking	no	no	no	no	no	no	no	no	(0,60]	(0,54]	5+	0	FALSE	-5.66333	0	0	0	0	0	1	0	0	0	0	0
82	persistent	DCKonvertering	0	520	520	1	female	3	0-5	never	no	no	no	no	no	no	no	no	(60,90]	(64,90]	0-5	0	TRUE	8.33667	0	0	0	0	0	0	1	0	0	0	1
82	persistent	DCKonvertering	520	17	537	1	female	3	0-5	never	no	no	no	no	no	no	no	no	(60,90]	(64,90]	0-5	1	TRUE	8.33667	1	520	1	1	1	0	1	0	0	0	1
82	persistent	DCKonvertering	537	50	587	1	female	3	0-5	never	no	no	no	no	no	no	no	no	(60,90]	(64,90]	0-5	1	TRUE	8.33667	2	17	2	2+	2	0	1	0	0	0	1
82	persistent	DCKonvertering	587	33	620	1	female	3	0-5	never	no	no	no	no	no	no	no	no	(60,90]	(64,90]	0-5	1	TRUE	8.33667	3	50	3	2+	3+	0	1	0	0	0	1
82	persistent	DCKonvertering	620	100	720	1	female	3	0-5	never	no	no	no	no	no	no	no	no	(60,90]	(64,90]	0-5	1	TRUE	8.33667	4	33	4	2+	3+	0	1	0	0	0	1
82	persistent	DCKonvertering	720	304	1024	1	female	3	0-5	never	no	no	no	no	no	no	no	no	(60,90]	(64,90]	0-5	1	TRUE	8.33667	5	100	5+	2+	3+	0	1	0	0	0	1
82	persistent	DCKonvertering	1024	211	1235	1	female	3	0-5	never	no	no	no	no	no	no	no	no	(60,90]	(64,90]	0-5	1	TRUE	8.33667	6	304	5+	2+	3+	0	1	0	0	0	1
82	persistent	DCKonvertering	1235	40	1275	1	female	3	0-5	never	no	no	no	no	no	no	no	no	(60,90]	(64,90]	0-5	1	TRUE	8.33667	7	211	5+	2+	3+	0	1	0	0	0	1
82	persistent	DCKonvertering	1275	66	1341	1	female	3	0-5	never	no	no	no	no	no	no	no	no	(60,90]	(64,90]	0-5	1	TRUE	8.33667	8	40	5+	2+	3+	0	1	0	0	0	1
82	persistent	DCKonvertering	1341	63	1404	1	female	3	0-5	never	no	no	no	no	no	no	no	no	(60,90]	(64,90]	0-5	1	TRUE	8.33667	9	66	5+	2+	3+	0	1	0	0	0	1
82	persistent	Atrieflimren	1404	33	1437	2	female	3	0-5	never	no	no	no	no	no	no	no	no	(60,90]	(64,90]	0-5	1	TRUE	8.33667	10	63	5+	2+	3+	0	1	0	0	0	1
82	persistent	endpoint	1437	137	1574	0	female	3	0-5	never	no	no	no	no	no	no	no	no	(60,90]	(64,90]	0-5	2	FALSE	8.33667	11	33	5+	2+	3+	0	1	0	0	0	1
83	paroxysmal	Atrieflimren	0	49	49	1	female	0	0-5	never	no	no	no	no	no	no	no	no	(0,60]	(0,54]	0-5	0	TRUE	-19.6633	0	0	0	0	0	0	0	0	0	0	0
83	paroxysmal	endpoint	49	1005	1054	0	female	0	0-5	never	no	no	no	no	no	no	no	no	(0,60]	(0,54]	0-5	1	FALSE	-19.6633	1	49	1	1	1	0	0	0	0	0	0
84	persistent	DCKonvertering	0	27	27	1	male	1	0-5	never	no	no	yes	yes	no	no	no	no	(0,60]	(54,64]	0-5	0	TRUE	-0.663327	0	0	0	0	0	0	1	1	0	0	0
84	persistent	DCKonvertering	27	771	798	1	male	1	0-5	never	no	no	yes	yes	no	no	no	no	(0,60]	(54,64]	0-5	1	TRUE	-0.663327	1	27	1	1	1	0	1	1	0	0	0
84	persistent	DCKonvertering	798	743	1541	1	male	1	0-5	never	no	no	yes	yes	no	no	no	no	(0,60]	(54,64]	0-5	1	TRUE	-0.663327	2	771	2	2+	2	0	1	1	0	0	0
84	persistent	endpoint	1541	26	1567	0	male	1	0-5	never	no	no	yes	yes	no	no	no	no	(0,60]	(54,64]	0-5	1	FALSE	-0.663327	3	743	3	2+	3+	0	1	1	0	0	0
85	persistent	DCKonvertering	0	128	128	1	male	1	0-5	smoking	no	no	no	no	no	no	no	no	(0,60]	(0,54]	0-5	0	TRUE	-7.66333	0	0	0	0	0	0	0	0	0	0	0
85	persistent	DCKonvertering	128	51	179	1	male	1	0-5	smoking	no	no	no	no	no	no	no	no	(0,60]	(0,54]	0-5	1	TRUE	-7.66333	1	128	1	1	1	0	0	0	0	0	0
85	persistent	DCKonvertering	179	3	182	1	male	1	0-5	smoking	no	no	no	no	no	no	no	no	(0,60]	(0,54]	0-5	1	TRUE	-7.66333	2	51	2	2+	2	0	0	0	0	0	0
85	persistent	DCKonvertering	182	148	330	1	male	1	0-5	smoking	no	no	no	no	no	no	no	no	(0,60]	(0,54]	0-5	1	TRUE	-7.66333	3	3	3	2+	3+	0	0	0	0	0	0
85	persistent	DCKonvertering	330	55	385	1	male	1	0-5	smoking	no	no	no	no	no	no	no	no	(0,60]	(0,54]	0-5	1	TRUE	-7.66333	4	148	4	2+	3+	0	0	0	0	0	0
85	persistent	DCKonvertering	385	51	436	1	male	1	0-5	smoking	no	no	no	no	no	no	no	no	(0,60]	(0,54]	0-5	1	TRUE	-7.66333	5	55	5+	2+	3+	0	0	0	0	0	0
85	persistent	DCKonvertering	436	103	539	1	male	1	0-5	smoking	no	no	no	no	no	no	no	no	(0,60]	(0,54]	0-5	1	TRUE	-7.66333	6	51	5+	2+	3+	0	0	0	0	0	0
85	persistent	DCKonvertering	539	10	549	1	male	1	0-5	smoking	no	no	no	no	no	no	no	no	(0,60]	(0,54]	0-5	1	TRUE	-7.66333	7	103	5+	2+	3+	0	0	0	0	0	0
85	persistent	DCKonvertering	549	21	570	1	male	1	0-5	smoking	no	no	no	no	no	no	no	no	(0,60]	(0,54]	0-5	1	TRUE	-7.66333	8	10	5+	2+	3+	0	0	0	0	0	0
85	persistent	DCKonvertering	570	63	633	1	male	1	0-5	smoking	no	no	no	no	no	no	no	no	(0,60]	(0,54]	0-5	1	TRUE	-7.66333	9	21	5+	2+	3+	0	0	0	0	0	0
85	persistent	Atrieflimren	633	13	646	3	male	1	0-5	smoking	no	no	no	no	no	no	no	no	(0,60]	(0,54]	0-5	1	TRUE	-7.66333	10	63	5+	2+	3+	0	0	0	0	0	0
85	persistent	Atrieflimren	646	73	719	1	male	1	0-5	smoking	no	no	no	no	no	no	no	no	(0,60]	(0,54]	0-5	3	TRUE	-7.66333	11	13	5+	2+	3+	0	0	0	0	0	0
85	persistent	endpoint	719	1069	1788	0	male	1	0-5	smoking	no	no	no	no	no	no	no	no	(0,60]	(0,54]	0-5	1	FALSE	-7.66333	12	73	5+	2+	3+	0	0	0	0	0	0
86	persistent	Atrieflimren	0	103	103	2	male	1	0-5	smoking	no	no	no	no	no	no	no	no	(0,60]	(0,54]	0-5	0	TRUE	-6.66333	0	0	0	0	0	0	0	0	0	0	0
86	persistent	endpoint	103	1263	1366	0	male	1	0-5	smoking	no	no	no	no	no	no	no	no	(0,60]	(0,54]	0-5	2	FALSE	-6.66333	1	103	1	1	1	0	0	0	0	0	0
87	persistent	endpoint	0	1570	1570	0	male	0	0-5	ex.smoker	no	no	no	yes	no	no	no	no	(60,90]	(64,90]	0-5	0	FALSE	24.3367	0	0	0	0	0	0	0	0	0	0	0
88	paroxysmal	PermAF	0	976	976	0	female	0	0-5	never	no	no	no	no	no	no	no	no	(0,60]	(0,54]	0-5	0	FALSE	-5.66333	0	0	0	0	0	1	1	0	0	0	1
89	persistent	Atrieflimren	0	164	164	2	male	0	11-15	never	no	no	no	no	no	no	no	no	(0,60]	(0,54]	5+	0	TRUE	-10.6633	0	0	0	0	0	0	0	0	0	0	0
89	persistent	Atrieflimren	164	982	1146	2	male	0	11-15	never	no	no	no	no	no	no	no	no	(0,60]	(0,54]	5+	2	TRUE	-10.6633	1	164	1	1	1	0	0	0	0	0	0
89	persistent	endpoint	1146	248	1394	0	male	0	11-15	never	no	no	no	no	no	no	no	no	(0,60]	(0,54]	5+	2	FALSE	-10.6633	2	982	2	2+	2	0	0	0	0	0	0
90	persistent	Atrieflimren	0	531	531	3	female	4	0-5	never	yes	no	no	no	no	no	no	no	(60,90]	(64,90]	0-5	0	TRUE	16.3367	0	0	0	0	0	0	0	0	0	0	0
90	persistent	PermAF	531	16	547	0	female	4	0-5	never	yes	no	no	no	no	no	no	no	(60,90]	(64,90]	0-5	3	FALSE	16.3367	1	531	1	1	1	1	0	0	0	0	0
91	persistent	DCKonvertering	0	270	270	1	female	5	0-5	never	yes	no	no	no	no	no	no	no	(0,60]	(54,64]	0-5	0	TRUE	-1.66333	0	0	0	0	0	0	0	0	0	0	0
91	persistent	Atrieflimren	270	289	559	2	female	5	0-5	never	yes	no	no	no	no	no	no	no	(0,60]	(54,64]	0-5	1	TRUE	-1.66333	1	270	1	1	1	0	0	0	0	0	0
91	persistent	Atrieflimren	559	7	566	1	female	5	0-5	never	yes	no	no	no	no	no	no	no	(0,60]	(54,64]	0-5	2	TRUE	-1.66333	2	289	2	2+	2	0	0	0	0	0	0
91	persistent	DCKonvertering	566	34	600	1	female	5	0-5	never	yes	no	no	no	no	no	no	no	(0,60]	(54,64]	0-5	1	TRUE	-1.66333	3	7	3	2+	3+	0	0	0	0	0	0
91	persistent	DCKonvertering	600	103	703	3	female	5	0-5	never	yes	no	no	no	no	no	no	no	(0,60]	(54,64]	0-5	1	TRUE	-1.66333	4	34	4	2+	3+	0	0	0	0	0	0
91	persistent	DCKonvertering	703	36	739	2	female	5	0-5	never	yes	no	no	no	no	no	no	no	(0,60]	(54,64]	0-5	3	TRUE	-1.66333	5	103	5+	2+	3+	0	0	0	0	0	0
91	persistent	DCKonvertering	739	136	875	1	female	5	0-5	never	yes	no	no	no	no	no	no	no	(0,60]	(54,64]	0-5	2	TRUE	-1.66333	6	36	5+	2+	3+	0	0	0	0	0	0
91	persistent	PermAF	875	532	1407	0	female	5	0-5	never	yes	no	no	no	no	no	no	no	(0,60]	(54,64]	0-5	1	FALSE	-1.66333	7	136	5+	2+	3+	1	0	0	0	0	0
92	persistent	Atrieflimren	0	87	87	2	male	2	6-10	ex.smoker	no	no	no	no	no	no	no	no	(0,60]	(0,54]	5+	0	TRUE	-15.6633	0	0	0	0	0	0	0	0	0	0	0
92	persistent	Atrieflimren	87	590	677	1	male	2	6-10	ex.smoker	no	no	no	no	no	no	no	no	(0,60]	(0,54]	5+	2	TRUE	-15.6633	1	87	1	1	1	0	0	0	0	0	0
92	persistent	DCKonvertering	677	174	851	1	male	2	6-10	ex.smoker	no	no	no	no	no	no	no	no	(0,60]	(0,54]	5+	1	TRUE	-15.6633	2	590	2	2+	2	0	0	0	0	0	0
92	persistent	endpoint	851	1010	1861	0	male	2	6-10	ex.smoker	no	no	no	no	no	no	no	no	(0,60]	(0,54]	5+	1	FALSE	-15.6633	3	174	3	2+	3+	0	0	0	0	0	0
93	paroxysmal	Death	0	1000	1000	0	male	0	0-5	smoking	yes	yes	no	no	no	no	no	no	(60,90]	(64,90]	0-5	0	FALSE	18.3367	0	0	0	0	0	1	0	0	0	0	0
94	persistent	Atrieflimren	0	1451	1451	1	female	0	6-10	smoking	yes	no	no	no	no	no	no	no	(0,60]	(54,64]	5+	0	TRUE	-3.66333	0	0	0	0	0	0	1	0	1	0	0
94	persistent	endpoint	1451	99	1550	0	female	0	6-10	smoking	yes	no	no	no	no	no	no	no	(0,60]	(54,64]	5+	1	FALSE	-3.66333	1	1451	1	1	1	0	1	0	1	0	0
95	persistent	DCKonvertering	0	361	361	1	male	1	0-5	never	yes	no	no	no	no	no	no	no	(60,90]	(64,90]	0-5	0	TRUE	11.3367	0	0	0	0	0	0	0	0	0	0	0
95	persistent	DCKonvertering	361	35	396	1	male	1	0-5	never	yes	no	no	no	no	no	no	no	(60,90]	(64,90]	0-5	1	TRUE	11.3367	1	361	1	1	1	0	0	0	0	0	0
95	persistent	DCKonvertering	396	46	442	1	male	1	0-5	never	yes	no	no	no	no	no	no	no	(60,90]	(64,90]	0-5	1	TRUE	11.3367	2	35	2	2+	2	0	0	0	0	0	0
95	persistent	DCKonvertering	442	168	610	1	male	1	0-5	never	yes	no	no	no	no	no	no	no	(60,90]	(64,90]	0-5	1	TRUE	11.3367	3	46	3	2+	3+	0	0	0	0	0	0
95	persistent	DCKonvertering	610	25	635	1	male	1	0-5	never	yes	no	no	no	no	no	no	no	(60,90]	(64,90]	0-5	1	TRUE	11.3367	4	168	4	2+	3+	0	0	0	0	0	0
95	persistent	DCKonvertering	635	19	654	1	male	1	0-5	never	yes	no	no	no	no	no	no	no	(60,90]	(64,90]	0-5	1	TRUE	11.3367	5	25	5+	2+	3+	0	0	0	0	0	0
95	persistent	DCKonvertering	654	343	997	1	male	1	0-5	never	yes	no	no	no	no	no	no	no	(60,90]	(64,90]	0-5	1	TRUE	11.3367	6	19	5+	2+	3+	0	0	0	0	0	0
95	persistent	endpoint	997	863	1860	0	male	1	0-5	never	yes	no	no	no	no	no	no	no	(60,90]	(64,90]	0-5	1	FALSE	11.3367	7	343	5+	2+	3+	0	0	0	0	0	0
96	paroxysmal	Atrieflimren	0	222	222	2	male	0	0-5	never	no	no	no	no	no	no	no	no	(0,60]	(0,54]	0-5	0	TRUE	-21.6633	0	0	0	0	0	0	0	0	0	0	0
96	paroxysmal	endpoint	222	877	1099	0	male	0	0-5	never	no	no	no	no	no	no	no	no	(0,60]	(0,54]	0-5	2	FALSE	-21.6633	1	222	1	1	1	0	0	0	0	0	0
97	paroxysmal	endpoint	0	1409	1409	0	male	0	0-5	ex.smoker	no	no	no	no	no	no	no	no	(60,90]	(64,90]	0-5	0	FALSE	11.3367	0	0	0	0	0	0	0	0	0	0	0
98	paroxysmal	endpoint	0	410	410	0	male	0	20+	smoking	no	no	no	no	no	no	no	no	(0,60]	(54,64]	5+	0	FALSE	-2.66333	0	0	0	0	0	0	0	0	0	0	0
99	persistent	endpoint	0	1501	1501	0	female	0	0-5	smoking	yes	no	no	no	no	yes	no	no	(60,90]	(64,90]	0-5	0	FALSE	15.3367	0	0	0	0	0	0	0	0	0	0	0
100	paroxysmal	endpoint	0	1585	1585	0	male	1	0-5	never	yes	no	no	yes	no	no	no	no	(60,90]	(64,90]	0-5	0	FALSE	17.3367	0	0	0	0	0	0	0	0	0	0	0
101	persistent	Atrieflimren	0	316	316	1	male	1	0-5	never	yes	yes	no	no	no	no	yes	no	(60,90]	(64,90]	0-5	0	TRUE	8.33667	0	0	0	0	0	0	1	1	0	0	0
101	persistent	PermAF	316	100	416	0	male	1	0-5	never	yes	yes	no	no	no	no	yes	no	(60,90]	(64,90]	0-5	1	FALSE	8.33667	1	316	1	1	1	1	1	1	0	0	0
102	persistent	endpoint	0	1590	1590	0	male	0	0-5	ex.smoker	no	no	no	no	no	yes	no	no	(60,90]	(54,64]	0-5	0	FALSE	5.33667	0	0	0	0	0	0	0	0	0	0	0
103	paroxysmal	endpoint	0	1814	1814	0	female	0	6-10	never	yes	no	no	no	no	no	no	no	(60,90]	(64,90]	5+	0	FALSE	11.3367	0	0	0	0	0	0	0	0	0	0	0
104	persistent	DCKonvertering	0	15	15	1	male	0	20+	ex.smoker	yes	no	no	no	no	no	yes	no	(60,90]	(64,90]	5+	0	TRUE	9.33667	0	0	0	0	0	0	0	0	0	0	0
104	persistent	PermAF	15	114	129	0	male	0	20+	ex.smoker	yes	no	no	no	no	no	yes	no	(60,90]	(64,90]	5+	1	FALSE	9.33667	1	15	1	1	1	1	0	0	0	0	0
105	persistent	Death	0	622	622	0	male	5	0-5	ex.smoker	yes	yes	no	yes	no	yes	no	no	(60,90]	(64,90]	0-5	0	FALSE	10.3367	0	0	0	0	0	1	0	0	0	0	0
106	persistent	Atrieflimren	0	1037	1037	2	male	0	11-15		yes	no	no	no	no	no	no	no	(60,90]	(64,90]	5+	0	TRUE	20.3367	0	0	0	0	0	0	0	0	0	0	0
106	persistent	endpoint	1037	247	1284	0	male	0	11-15		yes	no	no	no	no	no	no	no	(60,90]	(64,90]	5+	2	FALSE	20.3367	1	1037	1	1	1	0	0	0	0	0	0
107	persistent	DCKonvertering	0	973	973	6	male	2	6-10	never	no	yes	no	no	no	no	no	no	(0,60]	(0,54]	5+	0	TRUE	-19.6633	0	0	0	0	0	0	0	0	0	0	0
107	persistent	Atrieflimren	973	78	1051	5	male	2	6-10	never	no	yes	no	no	no	no	no	no	(0,60]	(0,54]	5+	6	TRUE	-19.6633	1	973	1	1	1	0	0	0	0	0	0
107	persistent	endpoint	1051	172	1223	0	male	2	6-10	never	no	yes	no	no	no	no	no	no	(0,60]	(0,54]	5+	5	FALSE	-19.6633	2	78	2	2+	2	0	0	0	0	0	0
108	paroxysmal	PermAF	0	1322	1322	0	male	1	0-5	never	no	no	no	no	no	no	no	no	(60,90]	(64,90]	0-5	0	FALSE	26.3367	0	0	0	0	0	1	0	0	0	0	0
109	persistent	endpoint	0	1598	1598	0	male	0	0-5	ex.smoker	no	no	no	no	no	no	no	no	(0,60]	(54,64]	0-5	0	FALSE	-3.66333	0	0	0	0	0	0	0	0	0	0	0
110	persistent	Death	0	245	245	0	male	0	0-5	never	no	no	yes	no	no	no	no	no	(60,90]	(64,90]	0-5	0	FALSE	9.33667	0	0	0	0	0	1	0	0	0	0	0
111	paroxysmal	endpoint	0	1173	1173	0	female	0	6-10	smoking	no	no	no	no	no	no	no	no	(0,60]	(0,54]	5+	0	FALSE	-36.6633	0	0	0	0	0	0	0	0	0	0	0
112	persistent	endpoint	0	1424	1424	0	male	0	0-5	smoking	no	no	no	no	no	no	no	no	(60,90]	(54,64]	0-5	0	FALSE	3.33667	0	0	0	0	0	0	1	1	0	0	0
113	persistent	Atrieflimren	0	53	53	1	male	0	6-10	never	yes	no	no	no	no	no	no	no	(60,90]	(64,90]	5+	0	TRUE	27.3367	0	0	0	0	0	0	0	0	0	0	0
113	persistent	Atrieflimren	53	967	1020	16	male	0	6-10	never	yes	no	no	no	no	no	no	no	(60,90]	(64,90]	5+	1	TRUE	27.3367	1	53	1	1	1	0	0	0	0	0	0
113	persistent	Death	1020	26	1046	0	male	0	6-10	never	yes	no	no	no	no	no	no	no	(60,90]	(64,90]	5+	16	FALSE	27.3367	2	967	2	2+	2	1	0	0	0	0	0
114	persistent	DCKonvertering	0	543	543	1	male	1	0-5	smoking	no	no	no	no	no	no	no	no	(0,60]	(54,64]	0-5	0	TRUE	-2.66333	0	0	0	0	0	0	0	0	0	0	0
114	persistent	DCKonvertering	543	315	858	1	male	1	0-5	smoking	no	no	no	no	no	no	no	no	(0,60]	(54,64]	0-5	1	TRUE	-2.66333	1	543	1	1	1	0	0	0	0	0	0
114	persistent	DCKonvertering	858	157	1015	2	male	1	0-5	smoking	no	no	no	no	no	no	no	no	(0,60]	(54,64]	0-5	1	TRUE	-2.66333	2	315	2	2+	2	0	0	0	0	0	0
114	persistent	DCKonvertering	1015	375	1390	2	male	1	0-5	smoking	no	no	no	no	no	no	no	no	(0,60]	(54,64]	0-5	2	TRUE	-2.66333	3	157	3	2+	3+	0	0	0	0	0	0
114	persistent	DCKonvertering	1390	58	1448	1	male	1	0-5	smoking	no	no	no	no	no	no	no	no	(0,60]	(54,64]	0-5	2	TRUE	-2.66333	4	375	4	2+	3+	0	0	0	0	0	0
114	persistent	DCKonvertering	1448	44	1492	2	male	1	0-5	smoking	no	no	no	no	no	no	no	no	(0,60]	(54,64]	0-5	1	TRUE	-2.66333	5	58	5+	2+	3+	0	0	0	0	0	0
114	persistent	DCKonvertering	1492	121	1613	1	male	1	0-5	smoking	no	no	no	no	no	no	no	no	(0,60]	(54,64]	0-5	2	TRUE	-2.66333	6	44	5+	2+	3+	0	0	0	0	0	0
114	persistent	endpoint	1613	31	1644	0	male	1	0-5	smoking	no	no	no	no	no	no	no	no	(0,60]	(54,64]	0-5	1	FALSE	-2.66333	7	121	5+	2+	3+	0	0	0	0	0	0
115	persistent	DCKonvertering	0	4	4	1	male	1	16-20	smoking	no	no	no	no	no	no	no	no	(0,60]	(54,64]	5+	0	TRUE	-1.66333	0	0	0	0	0	0	0	0	0	0	0
115	persistent	DCKonvertering	4	342	346	1	male	1	16-20	smoking	no	no	no	no	no	no	no	no	(0,60]	(54,64]	5+	1	TRUE	-1.66333	1	4	1	1	1	0	0	0	0	0	0
115	persistent	DCKonvertering	346	9	355	1	male	1	16-20	smoking	no	no	no	no	no	no	no	no	(0,60]	(54,64]	5+	1	TRUE	-1.66333	2	342	2	2+	2	0	0	0	0	0	0
115	persistent	endpoint	355	809	1164	0	male	1	16-20	smoking	no	no	no	no	no	no	no	no	(0,60]	(54,64]	5+	1	FALSE	-1.66333	3	9	3	2+	3+	0	0	0	0	0	0
116	persistent	endpoint	0	1777	1777	0	female	0	0-5	never	no	no	no	no	no	no	no	no	(0,60]	(0,54]	0-5	0	FALSE	-12.6633	0	0	0	0	0	0	0	0	0	0	0
117	paroxysmal	Death	0	695	695	0	female	0			no	no	yes	no	no	no	no	no	(60,90]	(64,90]		0	FALSE	18.3367	0	0	0	0	0	1	0	0	0	0	0
118	paroxysmal	endpoint	0	1368	1368	0	male	0	0-5	smoking	no	no	no	no	no	no	no	no	(0,60]	(0,54]	0-5	0	FALSE	-13.6633	0	0	0	0	0	0	0	0	0	0	0
119	persistent	endpoint	0	1390	1390	0	male	0	0-5	never	yes	no	no	no	no	no	no	no	(0,60]	(0,54]	0-5	0	FALSE	-14.6633	0	0	0	0	0	0	0	0	0	0	0
120	persistent	Atrieflimren	0	224	224	1	female	0	6-10	ex.smoker	no	no	no	no	no	no	no	no	(0,60]	(0,54]	5+	0	TRUE	-6.66333	0	0	0	0	0	0	0	0	0	0	0
120	persistent	endpoint	224	1362	1586	0	female	0	6-10	ex.smoker	no	no	no	no	no	no	no	no	(0,60]	(0,54]	5+	1	FALSE	-6.66333	1	224	1	1	1	0	0	0	0	0	0
121	persistent	DCKonvertering	0	476	476	1	male	0	0-5	never	no	no	no	yes	no	no	no	no	(60,90]	(64,90]	0-5	0	TRUE	17.3367	0	0	0	0	0	0	0	0	0	0	0
121	persistent	endpoint	476	974	1450	0	male	0	0-5	never	no	no	no	yes	no	no	no	no	(60,90]	(64,90]	0-5	1	FALSE	17.3367	1	476	1	1	1	0	0	0	0	0	0
122	persistent	endpoint	0	1830	1830	0	male	0	6-10	never	no	no	no	no	no	no	no	no	(0,60]	(54,64]	5+	0	FALSE	-0.663327	0	0	0	0	0	0	0	0	0	0	0
123	persistent	endpoint	0	1473	1473	1	male	3	6-10	never	yes	no	no	no	no	yes	no	no	(60,90]	(54,64]	5+	0	FALSE	3.33667	0	0	0	0	0	0	0	0	0	0	0
124	persistent	DCKonvertering	0	109	109	1	male	3	0-5	never	no	no	yes	no	no	no	yes	no	(0,60]	(54,64]	0-5	0	TRUE	-1.66333	0	0	0	0	0	0	0	0	0	0	0
124	persistent	DCKonvertering	109	37	146	1	male	3	0-5	never	no	no	yes	no	no	no	yes	no	(0,60]	(54,64]	0-5	1	TRUE	-1.66333	1	109	1	1	1	0	0	0	0	0	0
124	persistent	DCKonvertering	146	127	273	1	male	3	0-5	never	no	no	yes	no	no	no	yes	no	(0,60]	(54,64]	0-5	1	TRUE	-1.66333	2	37	2	2+	2	0	0	0	0	0	0
124	persistent	DCKonvertering	273	27	300	1	male	3	0-5	never	no	no	yes	no	no	no	yes	no	(0,60]	(54,64]	0-5	1	TRUE	-1.66333	3	127	3	2+	3+	0	0	0	0	0	0
124	persistent	DCKonvertering	300	7	307	1	male	3	0-5	never	no	no	yes	no	no	no	yes	no	(0,60]	(54,64]	0-5	1	TRUE	-1.66333	4	27	4	2+	3+	0	0	0	0	0	0
124	persistent	DCKonvertering	307	28	335	1	male	3	0-5	never	no	no	yes	no	no	no	yes	no	(0,60]	(54,64]	0-5	1	TRUE	-1.66333	5	7	5+	2+	3+	0	0	0	0	0	0
124	persistent	DCKonvertering	335	20	355	1	male	3	0-5	never	no	no	yes	no	no	no	yes	no	(0,60]	(54,64]	0-5	1	TRUE	-1.66333	6	28	5+	2+	3+	0	0	0	0	0	0
124	persistent	DCKonvertering	355	271	626	1	male	3	0-5	never	no	no	yes	no	no	no	yes	no	(0,60]	(54,64]	0-5	1	TRUE	-1.66333	7	20	5+	2+	3+	0	0	0	0	0	0
124	persistent	DCKonvertering	626	119	745	4	male	3	0-5	never	no	no	yes	no	no	no	yes	no	(0,60]	(54,64]	0-5	1	TRUE	-1.66333	8	271	5+	2+	3+	0	0	0	0	0	0
124	persistent	endpoint	745	592	1337	0	male	3	0-5	never	no	no	yes	no	no	no	yes	no	(0,60]	(54,64]	0-5	4	FALSE	-1.66333	9	119	5+	2+	3+	0	0	0	0	0	0
125	persistent	Atrieflimren	0	275	275	1	male	1	20+	ex.smoker	yes	no	no	no	no	no	no	no	(0,60]	(0,54]	5+	0	TRUE	-15.6633	0	0	0	0	0	0	0	0	0	0	0
125	persistent	Atrieflimren	275	188	463	1	male	1	20+	ex.smoker	yes	no	no	no	no	no	no	no	(0,60]	(0,54]	5+	1	TRUE	-15.6633	1	275	1	1	1	0	0	0	0	0	0
125	persistent	endpoint	463	1174	1637	0	male	1	20+	ex.smoker	yes	no	no	no	no	no	no	no	(0,60]	(0,54]	5+	1	FALSE	-15.6633	2	188	2	2+	2	0	0	0	0	0	0
126	persistent	endpoint	0	1445	1445	0	male	0	6-10	never	no	no	no	yes	no	yes	no	no	(60,90]	(64,90]	5+	0	FALSE	6.33667	0	0	0	0	0	0	0	0	0	0	0
127	persistent	endpoint	0	1586	1586	0	male	0	16-20	never	no	no	no	no	no	no	no	no	(0,60]	(0,54]	5+	0	FALSE	-5.66333	0	0	0	0	0	0	0	0	0	0	0
128	persistent	DCKonvertering	0	66	66	1	female	0	0-5	never	no	no	no	no	no	no	no	no	(60,90]	(64,90]	0-5	0	TRUE	18.3367	0	0	0	0	0	0	0	0	0	0	0
128	persistent	endpoint	66	1212	1278	0	female	0	0-5	never	no	no	no	no	no	no	no	no	(60,90]	(64,90]	0-5	1	FALSE	18.3367	1	66	1	1	1	0	0	0	0	0	0
129	persistent	endpoint	0	1720	1720	0	female	0	11-15	never	yes	no	no	no	no	no	no	no	(0,60]	(0,54]	5+	0	FALSE	-15.6633	0	0	0	0	0	0	0	0	0	0	0
130	paroxysmal	endpoint	0	1248	1248	0	male	0	0-5	ex.smoker	no	no	no	no	no	no	no	no	(0,60]	(0,54]	0-5	0	FALSE	-18.6633	0	0	0	0	0	0	0	0	0	0	0
131	persistent	endpoint	0	1081	1081	0	male	1	6-10	never	yes	no	no	no	no	no	no	no	(60,90]	(64,90]	5+	0	FALSE	7.33667	0	0	0	0	0	0	0	0	0	0	0
132	persistent	DCKonvertering	0	938	938	1	male	1	11-15	never	no	no	no	no	no	no	no	no	(0,60]	(0,54]	5+	0	TRUE	-4.66333	0	0	0	0	0	0	1	0	1	0	0
132	persistent	DCKonvertering	938	761	1699	1	male	1	11-15	never	no	no	no	no	no	no	no	no	(0,60]	(0,54]	5+	1	TRUE	-4.66333	1	938	1	1	1	0	1	0	1	0	0
132	persistent	endpoint	1699	40	1739	0	male	1	11-15	never	no	no	no	no	no	no	no	no	(0,60]	(0,54]	5+	1	FALSE	-4.66333	2	761	2	2+	2	0	1	0	1	0	0
133	persistent	DCKonvertering	0	414	414	1	male	1	0-5	never	no	no	no	no	no	no	no	no	(0,60]	(0,54]	0-5	0	TRUE	-14.6633	0	0	0	0	0	0	0	0	0	0	0
133	persistent	DCKonvertering	414	0	414.5	1	male	1	0-5	never	no	no	no	no	no	no	no	no	(0,60]	(0,54]	0-5	1	TRUE	-14.6633	1	414	1	1	1	0	0	0	0	0	0
133	persistent	DCKonvertering	414.5	465	879	1	male	1	0-5	never	no	no	no	no	no	no	no	no	(0,60]	(0,54]	0-5	1	TRUE	-14.6633	2	0	2	2+	2	0	0	0	0	0	0
133	persistent	endpoint	879	657	1536	0	male	1	0-5	never	no	no	no	no	no	no	no	no	(0,60]	(0,54]	0-5	1	FALSE	-14.6633	3	465	3	2+	3+	0	0	0	0	0	0
134	persistent	Atrieflimren	0	26	26	2	male	0	20+		no	no	no	no	no	no	no	no	(60,90]	(54,64]	5+	0	TRUE	3.33667	0	0	0	0	0	0	0	0	0	0	0
134	persistent	DCKonvertering	26	1087	1113	1	male	0	20+		no	no	no	no	no	no	no	no	(60,90]	(54,64]	5+	2	TRUE	3.33667	1	26	1	1	1	0	0	0	0	0	0
134	persistent	endpoint	1113	91	1204	0	male	0	20+		no	no	no	no	no	no	no	no	(60,90]	(54,64]	5+	1	FALSE	3.33667	2	1087	2	2+	2	0	0	0	0	0	0
135	persistent	endpoint	0	1773	1773	0	male	0	0-5	never	no	no	no	no	no	yes	no	no	(60,90]	(54,64]	0-5	0	FALSE	5.33667	0	0	0	0	0	0	0	0	0	0	0
136	persistent	PermAF	0	938	938	0	female	0	16-20	ex.smoker	no	no	no	no	no	no	no	no	(60,90]	(54,64]	5+	0	FALSE	2.33667	0	0	0	0	0	1	0	0	0	0	0
137	persistent	endpoint	0	1677	1677	0	male	0	6-10	never	yes	no	yes	no	no	no	no	no	(60,90]	(54,64]	5+	0	FALSE	5.33667	0	0	0	0	0	0	0	0	0	0	0
138	persistent	DCKonvertering	0	1453	1453	8	female	7	0-5	never	no	no	no	yes	no	no	no	no	(60,90]	(64,90]	0-5	0	TRUE	19.3367	0	0	0	0	0	0	0	0	0	0	0
138	persistent	endpoint	1453	54	1507	0	female	7	0-5	never	no	no	no	yes	no	no	no	no	(60,90]	(64,90]	0-5	8	FALSE	19.3367	1	1453	1	1	1	0	0	0	0	0	0
139	persistent	Atrieflimren	0	264	264	3	male	2	0-5	never	no	no	no	no	no	no	no	no	(0,60]	(0,54]	0-5	0	TRUE	-15.6633	0	0	0	0	0	0	0	0	0	0	0
139	persistent	DCKonvertering	264	16	280	2	male	2	0-5	never	no	no	no	no	no	no	no	no	(0,60]	(0,54]	0-5	3	TRUE	-15.6633	1	264	1	1	1	0	0	0	0	0	0
139	persistent	DCKonvertering	280	2	282	1	male	2	0-5	never	no	no	no	no	no	no	no	no	(0,60]	(0,54]	0-5	2	TRUE	-15.6633	2	16	2	2+	2	0	0	0	0	0	0
139	persistent	Atrieflimren	282	614	896	5	male	2	0-5	never	no	no	no	no	no	no	no	no	(0,60]	(0,54]	0-5	1	TRUE	-15.6633	3	2	3	2+	3+	0	0	0	0	0	0
139	persistent	endpoint	896	463	1359	0	male	2	0-5	never	no	no	no	no	no	no	no	no	(0,60]	(0,54]	0-5	5	FALSE	-15.6633	4	614	4	2+	3+	0	0	0	0	0	0
140	persistent	endpoint	0	1538	1538	0	male	6	0-5	ex.smoker	yes	no	no	yes	no	no	no	no	(60,90]	(64,90]	0-5	0	FALSE	8.33667	0	0	0	0	0	0	0	0	0	0	0
141	paroxysmal	PermAF	0	262	262	0	male	0	16-20	ex.smoker	no	no	no	yes	no	no	yes	no	(60,90]	(64,90]	5+	0	FALSE	17.3367	0	0	0	0	0	1	0	0	0	0	0
142	paroxysmal	endpoint	0	1173	1173	0	male	0	0-5	ex.smoker	yes	no	no	no	no	no	no	no	(60,90]	(64,90]	0-5	0	FALSE	30.3367	0	0	0	0	0	0	0	0	0	0	0
143	paroxysmal	Atrieflimren	0	26	26	9	female	1	0-5	smoking	yes	no	no	no	no	no	no	no	(60,90]	(64,90]	0-5	0	TRUE	10.3367	0	0	0	0	0	0	0	0	0	0	0
143	paroxysmal	endpoint	26	1731	1757	0	female	1	0-5	smoking	yes	no	no	no	no	no	no	no	(60,90]	(64,90]	0-5	9	FALSE	10.3367	1	26	1	1	1	0	0	0	0	0	0
144	persistent	Death	0	1309	1309	0	male	0	20+	never	yes	no	no	no	no	no	no	no	(60,90]	(64,90]	5+	0	FALSE	6.33667	0	0	0	0	0	1	0	0	0	0	0
145	paroxysmal	endpoint	0	487	487	0	female	0	0-5	ex.smoker	no	yes	no	no	no	no	yes	no	(60,90]	(64,90]	0-5	0	FALSE	25.3367	0	0	0	0	0	0	0	0	0	0	0
146	persistent	Atrieflimren	0	165	165	1	female	2	0-5	ex.smoker	yes	no	yes	no	no	no	no	no	(60,90]	(64,90]	0-5	0	TRUE	8.33667	0	0	0	0	0	0	1	1	0	0	0
146	persistent	Atrieflimren	165	95	260	1	female	2	0-5	ex.smoker	yes	no	yes	no	no	no	no	no	(60,90]	(64,90]	0-5	1	TRUE	8.33667	1	165	1	1	1	0	1	1	0	0	0
146	persistent	Atrieflimren	260	87	347	3	female	2	0-5	ex.smoker	yes	no	yes	no	no	no	no	no	(60,90]	(64,90]	0-5	1	TRUE	8.33667	2	95	2	2+	2	0	1	1	0	0	0
146	persistent	Death	347	848	1195	0	female	2	0-5	ex.smoker	yes	no	yes	no	no	no	no	no	(60,90]	(64,90]	0-5	3	FALSE	8.33667	3	87	3	2+	3+	1	1	1	0	0	0
147	paroxysmal	endpoint	0	1262	1262	0	male	0	20+	never	yes	no	no	no	no	yes	no	no	(60,90]	(64,90]	5+	0	FALSE	8.33667	0	0	0	0	0	0	0	0	0	0	0
148	paroxysmal	endpoint	0	1223	1223	0	male	0	0-5	never	no	no	no	no	no	no	no	no	(60,90]	(64,90]	0-5	0	FALSE	12.3367	0	0	0	0	0	0	0	0	0	0	0
149	paroxysmal	endpoint	0	1083	1083	0	female	0	11-15	ex.smoker	yes	no	no	no	no	no	no	no	(60,90]	(64,90]	5+	0	FALSE	8.33667	0	0	0	0	0	0	0	0	0	0	0
150	persistent	Atrieflimren	0	979	979	1	male	1	20+	ex.smoker	yes	no	no	no	no	no	no	no	(0,60]	(0,54]	5+	0	TRUE	-14.6633	0	0	0	0	0	0	0	0	0	0	0
150	persistent	Atrieflimren	979	357	1336	1	male	1	20+	ex.smoker	yes	no	no	no	no	no	no	no	(0,60]	(0,54]	5+	1	TRUE	-14.6633	1	979	1	1	1	0	0	0	0	0	0
150	persistent	DCKonvertering	1336	74	1410	1	male	1	20+	ex.smoker	yes	no	no	no	no	no	no	no	(0,60]	(0,54]	5+	1	TRUE	-14.6633	2	357	2	2+	2	0	0	0	0	0	0
150	persistent	endpoint	1410	124	1534	0	male	1	20+	ex.smoker	yes	no	no	no	no	no	no	no	(0,60]	(0,54]	5+	1	FALSE	-14.6633	3	74	3	2+	3+	0	0	0	0	0	0
151	paroxysmal	endpoint	0	1858	1858	0	male	0	6-10	never	no	no	no	no	no	no	no	no	(0,60]	(0,54]	5+	0	FALSE	-24.6633	0	0	0	0	0	0	0	0	0	0	0
152	paroxysmal	Atrieflimren	0	1163	1163	1	male	0	0-5	never	no	no	no	no	no	no	no	no	(0,60]	(0,54]	0-5	0	TRUE	-18.6633	0	0	0	0	0	0	0	0	0	0	0
152	paroxysmal	endpoint	1163	528	1691	0	male	0	0-5	never	no	no	no	no	no	no	no	no	(0,60]	(0,54]	0-5	1	FALSE	-18.6633	1	1163	1	1	1	0	0	0	0	0	0
153	persistent	endpoint	0	1427	1427	0	male	0	16-20	smoking	no	no	no	no	no	no	no	no	(0,60]	(54,64]	5+	0	FALSE	-0.663327	0	0	0	0	0	0	0	0	0	0	0
154	persistent	DCKonvertering	0	20	20	1	male	0	20+	ex.smoker	no	no	no	no	no	yes	no	no	(60,90]	(64,90]	5+	0	TRUE	8.33667	0	0	0	0	0	0	0	0	0	0	0
154	persistent	DCKonvertering	20	29	49	1	male	0	20+	ex.smoker	no	no	no	no	no	yes	no	no	(60,90]	(64,90]	5+	1	TRUE	8.33667	1	20	1	1	1	0	0	0	0	0	0
154	persistent	DCKonvertering	49	3	52	3	male	0	20+	ex.smoker	no	no	no	no	no	yes	no	no	(60,90]	(64,90]	5+	1	TRUE	8.33667	2	29	2	2+	2	0	0	0	0	0	0
154	persistent	PermAF	52	144	196	0	male	0	20+	ex.smoker	no	no	no	no	no	yes	no	no	(60,90]	(64,90]	5+	3	FALSE	8.33667	3	3	3	2+	3+	1	0	0	0	0	0
155	persistent	endpoint	0	1235	1235	0	male	0	16-20	ex.smoker	no	no	no	no	no	no	no	no	(0,60]	(0,54]	5+	0	FALSE	-14.6633	0	0	0	0	0	0	0	0	0	0	0
156	persistent	PermAF	0	95	95	0	male	0	20+	never	yes	no	no	no	no	yes	no	no	(0,60]	(54,64]	5+	0	FALSE	-0.663327	0	0	0	0	0	1	0	0	0	0	0
157	persistent	Atrieflimren	0	8	8	2	male	2	20+	never	no	no	no	no	no	no	no	no	(0,60]	(54,64]	5+	0	TRUE	0.336673	0	0	0	0	0	0	0	0	0	0	0
157	persistent	DCKonvertering	8	70	78	2	male	2	20+	never	no	no	no	no	no	no	no	no	(0,60]	(54,64]	5+	2	TRUE	0.336673	1	8	1	1	1	0	0	0	0	0	0
157	persistent	DCKonvertering	78	237	315	2	male	2	20+	never	no	no	no	no	no	no	no	no	(0,60]	(54,64]	5+	2	TRUE	0.336673	2	70	2	2+	2	0	0	0	0	0	0
157	persistent	DCKonvertering	315	98	413	1	male	2	20+	never	no	no	no	no	no	no	no	no	(0,60]	(54,64]	5+	2	TRUE	0.336673	3	237	3	2+	3+	0	0	0	0	0	0
157	persistent	endpoint	413	719	1132	0	male	2	20+	never	no	no	no	no	no	no	no	no	(0,60]	(54,64]	5+	1	FALSE	0.336673	4	98	4	2+	3+	0	0	0	0	0	0
158	persistent	endpoint	0	1381	1381	0	male	0			no	no	no	no	no	no	no	no	(0,60]	(0,54]		0	FALSE	-15.6633	0	0	0	0	0	0	0	0	0	0	0
159	persistent	DCKonvertering	0	327	327	1	male	2	0-5	never	yes	yes	no	no	no	no	no	no	(0,60]	(54,64]	0-5	0	TRUE	1.33667	0	0	0	0	0	0	0	0	0	0	0
159	persistent	DCKonvertering	327	289	616	2	male	2	0-5	never	yes	yes	no	no	no	no	no	no	(0,60]	(54,64]	0-5	1	TRUE	1.33667	1	327	1	1	1	0	0	0	0	0	0
159	persistent	DCKonvertering	616	23	639	1	male	2	0-5	never	yes	yes	no	no	no	no	no	no	(0,60]	(54,64]	0-5	2	TRUE	1.33667	2	289	2	2+	2	0	0	0	0	0	0
159	persistent	DCKonvertering	639	19	658	1	male	2	0-5	never	yes	yes	no	no	no	no	no	no	(0,60]	(54,64]	0-5	1	TRUE	1.33667	3	23	3	2+	3+	0	0	0	0	0	0
159	persistent	DCKonvertering	658	19	677	1	male	2	0-5	never	yes	yes	no	no	no	no	no	no	(0,60]	(54,64]	0-5	1	TRUE	1.33667	4	19	4	2+	3+	0	0	0	0	0	0
159	persistent	Atrieflimren	677	20	697	1	male	2	0-5	never	yes	yes	no	no	no	no	no	no	(0,60]	(54,64]	0-5	1	TRUE	1.33667	5	19	5+	2+	3+	0	0	0	0	0	0
159	persistent	Atrieflimren	697	10	707	2	male	2	0-5	never	yes	yes	no	no	no	no	no	no	(0,60]	(54,64]	0-5	1	TRUE	1.33667	6	20	5+	2+	3+	0	0	0	0	0	0
159	persistent	Atrieflimren	707	3	710	1	male	2	0-5	never	yes	yes	no	no	no	no	no	no	(0,60]	(54,64]	0-5	2	TRUE	1.33667	7	10	5+	2+	3+	0	0	0	0	0	0
159	persistent	DCKonvertering	710	3	713	1	male	2	0-5	never	yes	yes	no	no	no	no	no	no	(0,60]	(54,64]	0-5	1	TRUE	1.33667	8	3	5+	2+	3+	0	0	0	0	0	0
159	persistent	endpoint	713	1105	1818	0	male	2	0-5	never	yes	yes	no	no	no	no	no	no	(0,60]	(54,64]	0-5	1	FALSE	1.33667	9	3	5+	2+	3+	0	0	0	0	0	0
160	persistent	PermAF	0	882	882	0	female	0	0-5	never	yes	no	no	no	no	no	no	no	(60,90]	(64,90]	0-5	0	FALSE	23.3367	0	0	0	0	0	1	0	0	0	0	0
161	paroxysmal	Atrieflimren	0	548	548	2	male	0	11-15	smoking	yes	no	no	no	no	no	no	no	(0,60]	(54,64]	5+	0	TRUE	-3.66333	0	0	0	0	0	0	0	0	0	0	0
161	paroxysmal	DCKonvertering	548	55	603	1	male	0	11-15	smoking	yes	no	no	no	no	no	no	no	(0,60]	(54,64]	5+	2	TRUE	-3.66333	1	548	1	1	1	0	0	0	0	0	0
161	paroxysmal	endpoint	603	847	1450	0	male	0	11-15	smoking	yes	no	no	no	no	no	no	no	(0,60]	(54,64]	5+	1	FALSE	-3.66333	2	55	2	2+	2	0	0	0	0	0	0
162	persistent	DCKonvertering	0	380	380	1	male	0	0-5	never	no	no	yes	no	no	no	no	no	(0,60]	(0,54]	0-5	0	TRUE	-23.6633	0	0	0	0	0	0	0	0	0	0	0
162	persistent	DCKonvertering	380	8	388	1	male	0	0-5	never	no	no	yes	no	no	no	no	no	(0,60]	(0,54]	0-5	1	TRUE	-23.6633	1	380	1	1	1	0	0	0	0	0	0
162	persistent	DCKonvertering	388	249	637	1	male	0	0-5	never	no	no	yes	no	no	no	no	no	(0,60]	(0,54]	0-5	1	TRUE	-23.6633	2	8	2	2+	2	0	0	0	0	0	0
162	persistent	DCKonvertering	637	124	761	1	male	0	0-5	never	no	no	yes	no	no	no	no	no	(0,60]	(0,54]	0-5	1	TRUE	-23.6633	3	249	3	2+	3+	0	0	0	0	0	0
162	persistent	Atrieflimren	761	585	1346	1	male	0	0-5	never	no	no	yes	no	no	no	no	no	(0,60]	(0,54]	0-5	1	TRUE	-23.6633	4	124	4	2+	3+	0	0	0	0	0	0
162	persistent	DCKonvertering	1346	183	1529	1	male	0	0-5	never	no	no	yes	no	no	no	no	no	(0,60]	(0,54]	0-5	1	TRUE	-23.6633	5	585	5+	2+	3+	0	0	0	0	0	0
162	persistent	DCKonvertering	1529	55	1584	1	male	0	0-5	never	no	no	yes	no	no	no	no	no	(0,60]	(0,54]	0-5	1	TRUE	-23.6633	6	183	5+	2+	3+	0	0	0	0	0	0
162	persistent	DCKonvertering	1584	206	1790	1	male	0	0-5	never	no	no	yes	no	no	no	no	no	(0,60]	(0,54]	0-5	1	TRUE	-23.6633	7	55	5+	2+	3+	0	0	0	0	0	0
162	persistent	endpoint	1790	10	1800	0	male	0	0-5	never	no	no	yes	no	no	no	no	no	(0,60]	(0,54]	0-5	1	FALSE	-23.6633	8	206	5+	2+	3+	0	0	0	0	0	0
163	persistent	Atrieflimren	0	734	734	2	male	2	0-5	ex.smoker	yes	no	no	no	no	yes	no	no	(60,90]	(54,64]	0-5	0	TRUE	4.33667	0	0	0	0	0	0	0	0	0	0	0
163	persistent	endpoint	734	365	1099	0	male	2	0-5	ex.smoker	yes	no	no	no	no	yes	no	no	(60,90]	(54,64]	0-5	2	FALSE	4.33667	1	734	1	1	1	0	0	0	0	0	0
164	paroxysmal	endpoint	0	439	439	0	female	0	0-5	never	no	no	no	no	no	no	no	no	(0,60]	(0,54]	0-5	0	FALSE	-19.6633	0	0	0	0	0	0	0	0	0	0	0
165	persistent	DCKonvertering	0	163	163	1	male	0	0-5	never	yes	no	no	no	no	no	no	no	(60,90]	(64,90]	0-5	0	TRUE	11.3367	0	0	0	0	0	0	0	0	0	0	0
165	persistent	Atrieflimren	163	45	208	2	male	0	0-5	never	yes	no	no	no	no	no	no	no	(60,90]	(64,90]	0-5	1	TRUE	11.3367	1	163	1	1	1	0	0	0	0	0	0
165	persistent	DCKonvertering	208	25	233	1	male	0	0-5	never	yes	no	no	no	no	no	no	no	(60,90]	(64,90]	0-5	2	TRUE	11.3367	2	45	2	2+	2	0	0	0	0	0	0
165	persistent	DCKonvertering	233	256	489	2	male	0	0-5	never	yes	no	no	no	no	no	no	no	(60,90]	(64,90]	0-5	1	TRUE	11.3367	3	25	3	2+	3+	0	0	0	0	0	0
165	persistent	Atrieflimren	489	9	498	6	male	0	0-5	never	yes	no	no	no	no	no	no	no	(60,90]	(64,90]	0-5	2	TRUE	11.3367	4	256	4	2+	3+	0	0	0	0	0	0
165	persistent	endpoint	498	543	1041	0	male	0	0-5	never	yes	no	no	no	no	no	no	no	(60,90]	(64,90]	0-5	6	FALSE	11.3367	5	9	5+	2+	3+	0	0	0	0	0	0
166	persistent	PermAF	0	145	145	0	male	0	6-10	ex.smoker	no	no	no	no	no	no	no	no	(60,90]	(64,90]	5+	0	FALSE	16.3367	0	0	0	0	0	1	0	0	0	0	0
167	persistent	Atrieflimren	0	995	995	2	female	0	11-15	smoking	no	no	no	no	no	no	no	no	(0,60]	(0,54]	5+	0	TRUE	-7.66333	0	0	0	0	0	0	0	0	0	0	0
167	persistent	endpoint	995	243	1238	0	female	0	11-15	smoking	no	no	no	no	no	no	no	no	(0,60]	(0,54]	5+	2	FALSE	-7.66333	1	995	1	1	1	0	0	0	0	0	0
168	persistent	DCKonvertering	0	224	224	1	male	1	0-5	never	yes	no	no	no	no	yes	no	no	(0,60]	(0,54]	0-5	0	TRUE	-19.6633	0	0	0	0	0	0	0	0	0	0	0
168	persistent	Atrieflimren	224	467	691	3	male	1	0-5	never	yes	no	no	no	no	yes	no	no	(0,60]	(0,54]	0-5	1	TRUE	-19.6633	1	224	1	1	1	0	0	0	0	0	0
168	persistent	DCKonvertering	691	110	801	2	male	1	0-5	never	yes	no	no	no	no	yes	no	no	(0,60]	(0,54]	0-5	3	TRUE	-19.6633	2	467	2	2+	2	0	0	0	0	0	0
168	persistent	DCKonvertering	801	239	1040	1	male	1	0-5	never	yes	no	no	no	no	yes	no	no	(0,60]	(0,54]	0-5	2	TRUE	-19.6633	3	110	3	2+	3+	0	0	0	0	0	0
168	persistent	Atrieflimren	1040	131	1171	4	male	1	0-5	never	yes	no	no	no	no	yes	no	no	(0,60]	(0,54]	0-5	1	TRUE	-19.6633	4	239	4	2+	3+	0	0	0	0	0	0
168	persistent	DCKonvertering	1171	30	1201	1	male	1	0-5	never	yes	no	no	no	no	yes	no	no	(0,60]	(0,54]	0-5	4	TRUE	-19.6633	5	131	5+	2+	3+	0	0	0	0	0	0
168	persistent	DCKonvertering	1201	171	1372	1	male	1	0-5	never	yes	no	no	no	no	yes	no	no	(0,60]	(0,54]	0-5	1	TRUE	-19.6633	6	30	5+	2+	3+	0	0	0	0	0	0
168	persistent	DCKonvertering	1372	18	1390	1	male	1	0-5	never	yes	no	no	no	no	yes	no	no	(0,60]	(0,54]	0-5	1	TRUE	-19.6633	7	171	5+	2+	3+	0	0	0	0	0	0
168	persistent	endpoint	1390	434	1824	0	male	1	0-5	never	yes	no	no	no	no	yes	no	no	(0,60]	(0,54]	0-5	1	FALSE	-19.6633	8	18	5+	2+	3+	0	0	0	0	0	0
169	paroxysmal	endpoint	0	1673	1673	0	female	0	0-5	never	no	no	no	no	no	no	no	no	(60,90]	(64,90]	0-5	0	FALSE	15.3367	0	0	0	0	0	0	0	0	0	0	0
170	persistent	endpoint	0	1767	1767	0	male	1	6-10	never	yes	no	no	no	no	yes	no	no	(60,90]	(54,64]	5+	0	FALSE	4.33667	0	0	0	0	0	0	0	0	0	0	0
171	persistent	DCKonvertering	0	454	454	1	female	0	0-5	never	no	no	no	no	no	no	no	no	(0,60]	(54,64]	0-5	0	TRUE	-2.66333	0	0	0	0	0	0	0	0	0	0	0
171	persistent	DCKonvertering	454	191	645	2	female	0	0-5	never	no	no	no	no	no	no	no	no	(0,60]	(54,64]	0-5	1	TRUE	-2.66333	1	454	1	1	1	0	0	0	0	0	0
171	persistent	Atrieflimren	645	85	730	1	female	0	0-5	never	no	no	no	no	no	no	no	no	(0,60]	(54,64]	0-5	2	TRUE	-2.66333	2	191	2	2+	2	0	0	0	0	0	0
171	persistent	Atrieflimren	730	682	1412	1	female	0	0-5	never	no	no	no	no	no	no	no	no	(0,60]	(54,64]	0-5	1	TRUE	-2.66333	3	85	3	2+	3+	0	0	0	0	0	0
171	persistent	endpoint	1412	173	1585	0	female	0	0-5	never	no	no	no	no	no	no	no	no	(0,60]	(54,64]	0-5	1	FALSE	-2.66333	4	682	4	2+	3+	0	0	0	0	0	0
172	paroxysmal	PermAF	0	469	469	0	male	0	0-5	never	no	no	no	no	no	no	no	no	(0,60]	(0,54]	0-5	0	FALSE	-8.66333	0	0	0	0	0	1	0	0	0	0	0
173	paroxysmal	Atrieflimren	0	573	573	1	male	0	0-5	never	no	no	no	no	no	no	no	no	(0,60]	(0,54]	0-5	0	TRUE	-31.6633	0	0	0	0	0	0	0	0	0	0	0
173	paroxysmal	endpoint	573	1192	1765	0	male	0	0-5	never	no	no	no	no	no	no	no	no	(0,60]	(0,54]	0-5	1	FALSE	-31.6633	1	573	1	1	1	0	0	0	0	0	0
174	persistent	Atrieflimren	0	340	340	2	male	2	0-5	ex.smoker	yes	no	yes	yes	no	no	yes	no	(60,90]	(64,90]	0-5	0	TRUE	24.3367	0	0	0	0	0	0	0	0	0	0	0
174	persistent	Atrieflimren	340	10	350	1	male	2	0-5	ex.smoker	yes	no	yes	yes	no	no	yes	no	(60,90]	(64,90]	0-5	2	TRUE	24.3367	1	340	1	1	1	0	0	0	0	0	0
174	persistent	endpoint	350	772	1122	0	male	2	0-5	ex.smoker	yes	no	yes	yes	no	no	yes	no	(60,90]	(64,90]	0-5	1	FALSE	24.3367	2	10	2	2+	2	0	0	0	0	0	0
